# Supplementary material for: Late Holocene relative sea-level records from coral microatolls in Singapore
Source: Sci Rep. 2024 Jun 12;14:13458. doi: 10.1038/s41598-024-62937-9 (PMC11166974; doi:10.1038/s41598-024-62937-9)
Supplement: Supplementary file 2 — Supplementary Information 2. [file 41598_2024_62937_MOESM2_ESM.xlsx]

## Sheet: Explanation
This is Supporting Document SI1 for the manuscript titled: Late Holocene relative sea-level records from coral microatolls at Sentosa, Singapore
Category	#	Column heading	Data, interpretation, or comment	Units
A. Identifier/original citation	1	Unique sample ID	Data	n/a
	2	Reference	Data	n/a
B. Fields related to geographic location	3	Region code	Interpretation	n/a
	4	Sub-region	Interpretation	n/a
	5	Latitude	Data	degrees
	6	Longitude	Data	degrees
C. Fields related to horizontal position of RSL	7	Dating method	Data	n/a
	8	Corrected age	Data	14C a BP
	9	Corrected age uncertainty	Data	14C a
	10a	Age	Interpretation	yrs BP
	11a	Age 2σ Uncertainty +	Interpretation	yrs
	12a	Age 2σ Uncertainty -	Interpretation	yrs
	10b	Extrapolated Age	Interpretation	yrs BP
	11b	Extrapolated Age 2σ Uncertainty +	Interpretation	yrs
	12b	Extrapolated Age 2σ Uncertainty -	Interpretation	yrs
	10c	Extrapolated Age	Interpretation	yrs CE
	11c	Extrapolated Age 2σ Uncertainty +	Interpretation	yrs
	12c	Extrapolated Age 2σ Uncertainty -	Interpretation	yrs
D.1 Fields related to stratigraphy from which the sample was obtained	13a	Dated facies	Interpretation	n/a
	13b	Dated material	Interpretation	n/a
	14	Overburden facies (nearest layer)	Interpretation	n/a
	15	Underlying facies (nearest layer)	Interpretation	n/a
	16	Tendency	Interpretation	n/a
	17	Sample depth/Overburden thickness	Data	m
	17b	Coral polyp growth direction range (° from vertical)	Data	°
	17c	Coral polyp growth direction range determination method (assumed/measured)	Comment	n/a
	18	Depth to consolidated substrate	Data	m
	19	Intercalated	Data	yes/no
D.2 Fields related to uncertainties in determining the depth of a sample in a core or section	20	Sampling method	Data	n/a
	21	Sample thickness	Data	m
	22	Sample thickness type	Comment	n/a
	23	Corrected sample thickness	Interpretation	m
	24	Sample thickness uncertainty	Interpretation	m
	25	Sampling uncertainty	Interpretation	m
	26	Core shortening/stretching uncertainty	Interpretation	m
	27	Non-vertical drilling uncertainty	Interpretation	m
D.3 Fields related to uncertainties in determining the absolute elevation of a core or section	28	Tidal uncertainty	Interpretation	m
	29	Water depth uncertainty	Interpretation	m
	30	Leveling uncertainty	Interpretation	m
	31	(d)GPS or RTK uncertainty	Interpretation	m
	32	Benchmark uncertainty	Interpretation	m
	33	Vegetation zone uncertainty	Interpretation	m
	34	Map uncertainty	Interpretation	m
	35	DEM uncertainty	Interpretation	m
	36	Orthometric sample elevation	Data	m
	37	Orthometric datum or MSL epoch	Data	n/a
	38a	Sample elevation	Data	m
	38b	Sample elevation (m MLWS)	Data	n/a
	39	Sample elevation type	Comment	n/a
	40	Sample elevation uncertainty +	Interpretation	m
	41	Sample elevation uncertainty -	Interpretation	m
D.4 Tidal datums	42a	LAT	Interpretation	m
	42b	MLWS	Interpretation	m
	43	MLWN	Interpretation	m
	44	MLLW	Interpretation	m
	45	MLW	Interpretation	m
	46	MTL	Interpretation	m
	47	MHW	Interpretation	m
	48	MHHW	Interpretation	m
	49	MHWN	Interpretation	m
	50	MHWS	Interpretation	m
	51	HAT	Interpretation	m
D.5 Fields related to uncertainties associate with the sample's indicative meaning	52	Type	Interpretation	n/a
	53	Primary indicator type	Interpretation	n/a
	54	Secondary indicator type	Interpretation	n/a
	55	Supporting evidence	Interpretation	n/a
	56	Sample indicative meaning	Interpretation	n/a
	57	Reference water level	Interpretation	m
	58	Indicative range uncertainty	Interpretation	m
	58b	Uncertainty in determining the indicative range	Interpretation	m
	59	RWL modeling uncertainty	Interpretation	m
	60	IR modeling uncertainty	Interpretation	m
	61	Paleotide-corrected RWL (if any)	Interpretation	m
	62	Paleotide-corrected indicative range (if any)	Interpretation	m
	63	Paleo indicative range change uncertainty (if any)	Interpretation	m
D.6 Fields used to account for effects of sediment compaction and tectonics on sample elevation	64	Compaction correction (if any)	Interpretation	n/a
	65	Compaction correction uncertainty (if any)	Interpretation	n/a
	66	Tectonic correction (if any)	Interpretation	m/ka
	67	Tectonic correction uncertainty (if any)	Interpretation	m/ka
	68a	Erosion correction (m)	Interpretation	m
	69a	Erosion correction uncertainty (m)	Interpretation	m
	68b	Correction of bias due to difference between pre-diedown HLG and post-diedown HLG/HLS (m)	Interpretation	m
	69b	Correction uncertainty of bias due to difference between pre-diedown HLG and post-diedown HLG/HLS (m)	Interpretation	m
D.7 Fields use to calculate the past position and uncertainty of RSL from each sample	68	RSL 2σ Uncertainty +	Interpretation	m
	69	RSL 2σ Uncertainty +	Interpretation	m
	70	RSL 2σ Uncertainty -	Interpretation	m
	71	Corrected RSL (if any)	Interpretation	m
	72	Corrected RSL uncertainty + (if any)	Interpretation	m
	73	Corrected RSL uncertainty - (if any)	Interpretation	m
	74	Correction type (if any)	Interpretation	n/a
E. Additional notes	75a	Quality (1: high-quality; 2: low-quality)	Interpretation	n/a
	75b	Why low quality?	Comment	n/a
	75c	Reject	Interpretation	n/a
	76	Why rejected?	Comment	n/a
	77	Notes	Comment	n/a

## Sheet: Long-form
A. Identifier/original citation		B. Fields related to geographic location				C. Fields related to horizontal position of RSL												D.1 Fields related to stratigraphy from which the sample was obtained										D.2 Fields related to uncertainties in determining the depth of a sample in a core or section								D.3 Fields related to uncertainties in determining the absolute elevation of a core or section
Unique sample ID	Reference	Region code	Sub-region	Latitude	Longitude	Dating method	Corrected age (14C a BP)	Corrected age uncertainty (14C a)	Age (yrs BP)	Age 2σ Uncertainty + (yrs)	Age 2σ Uncertainty - (yrs)	Extrapolated Age (yrs BP)	Extrapolated Age 2σ Uncertainty + (yrs)	Extrapolated Age 2σ Uncertainty - (yrs)	Extrapolated Age (yrs CE)	Extrapolated Age 2σ Uncertainty + (yrs)	Extrapolated Age 2σ Uncertainty - (yrs)	Dated facies	Dated material	Overburden facies (nearest layer)	Underlying facies (nearest layer)	Tendency	Sample depth/ Overburden thickness (m)	Coral polyp growth direction range (° from vertical)	Coral polyp growth direction range determination method (assumed/measured)	Depth to consolidated substrate (m)	Intercalated	Sampling method	Sample thickness (m)	Sample thickness type	Corrected sample thickness (m)	Sample thickness uncertainty (m)	Sampling uncertainty (m)	Core shortening/stretching uncertainty (m)	Non-vertical drilling uncertainty (m)	Tidal uncertainty (m)	Water depth uncertainty (m)	Leveling uncertainty (m)	(d)GPS or RTK uncertainty (m)	Benchmark uncertainty (m)	Vegetation zone uncertainty (m)	Map uncertainty (m)	DEM uncertainty (m)	Orthometric sample elevation (m)	Orthometric datum or MSL epoch	Sample elevation (m)	Sample elevation (m MLWS)	Sample elevation type	Sample elevation uncertainty + (m)
1	2	3	4	5	6	7	8	9	10a	11a	12a	10b	11b	12b	10c	11c	12c	13a	13b	14	15	16	17	17b	17c	18	19	20	21	22	23	24	25	26	27	28	29	30	31	32	33	34	35	36	37	38a	38b	39	40
Assumes conservative indicative meaning for coral microatolls (between LAT and midway between MLWN and MLWS)
SILO F3 OUT	This study	8	Siloso, Sentosa, Singapore	1.25978	103.812	2 = U-series	na	na	636.082	639.178	632.986	632.605	4.38411	4.38411	1317.39	4.38411	4.38411	fossil coral	fossil coral microatoll (Diploastrea heliopora)	na	sand	na	0.1075	79 to 87	measured	na	na	hand drill	0.015	measured	na	na	na	na	na	na	na	0.006	na	na	na	na	na	-1.54086	SHD	-1.54086	-0.31346	top	0.006
SILO F3 IN	This study	8	Siloso, Sentosa, Singapore	1.25978	103.812	2 = U-series	na	na	839.381	842.844	835.919	835.55	4.58874	4.58874	1114.45	4.58874	4.58874	fossil coral	fossil coral microatoll (Diploastrea heliopora)	na	sand	na	0.075	74 to 84	measured	na	na	hand drill	0.01	measured	na	na	na	na	na	na	na	0.006	na	na	na	na	na	-1.51386	SHD	-1.51386	-0.28646	top	0.006
SILO F18 OUT	This study	8	Siloso, Sentosa, Singapore	1.25941	103.813	2 = U-series	na	na	1635.22	1642.4	1628.04	1633.69	7.15262	7.15262	316.305	7.15262	7.15262	fossil coral	fossil coral microatoll (Diploastrea heliopora)	na	sand	positive	0.0925	85 to 88	measured	na	na	hand drill	0.015	measured	na	na	na	na	na	na	na	0.006	na	na	na	na	na	-1.3309	SHD	-1.3309	-0.103496	top	0.006
SILO F18 IN	This study	8	Siloso, Sentosa, Singapore	1.25941	103.813	2 = U-series	na	na	1773.1	1778.26	1767.94	1754.35	16.2858	16.2858	195.651	16.2858	16.2858	fossil coral	fossil coral microatoll (Diploastrea heliopora)	na	sand	positive	0.161	49 to 81	measured	na	na	hand drill	0.012	measured	na	na	na	na	na	na	na	0.006	na	na	na	na	na	-1.39775	SHD	-1.39775	-0.170345	top	0.006
SILO F18 CEN	This study	8	Siloso, Sentosa, Singapore	1.25941	103.813	2 = U-series	na	na	1837.25	1849.31	1825.2	1806.9	21.156	21.156	143.095	21.156	21.156	fossil coral	fossil coral microatoll (Diploastrea heliopora)	na	sand	positive	0.115	3 to 25	measured	na	na	hand drill	0.02	measured	na	na	na	na	na	na	na	0.006	na	na	na	na	na	-1.4311	SHD	-1.4311	-0.203699	top	0.006
SILO F5	This study	8	Siloso, Sentosa, Singapore	1.25962	103.812	2 = U-series	na	na	2238.54	2245.71	2231.36	2227.76	9.62068	9.62068	-277.759	9.62068	9.62068	fossil coral	fossil coral (Diploastrea heliopora)	na	sand	na	0.0835	59 to 64	measured	na	na	hand drill	0.015	measured	na	na	na	na	na	na	na	0.006	na	na	na	na	na	-1.21652	SHD	-1.21652	0.010879	top	0.006
SILO F2 OUT	This study	8	Siloso, Sentosa, Singapore	1.25983	103.812	2 = U-series	na	na	2087.06	2093.33	2080.79	2072.48	10.4073	10.4073	-122.48	10.4073	10.4073	fossil coral	fossil coral (Diploastrea heliopora)	na	sand	na	0.0975	56 to 58	measured	na	na	hand drill	0.015	measured	na	na	na	na	na	na	na	0.006	na	na	na	na	na	-1.22866	SHD	-1.22866	-0.00125608	top	0.006
SILO F2 IN	This study	8	Siloso, Sentosa, Singapore	1.25983	103.812	2 = U-series	na	na	2684.58	2691.21	2677.94	2669.33	11.2189	11.2189	-719.332	11.2189	11.2189	fossil coral	fossil coral (Diploastrea heliopora)	na	sand	na	0.0685	27 to 43	measured	na	na	hand drill	0.017	measured	na	na	na	na	na	na	na	0.006	na	na	na	na	na	-1.19066	SHD	-1.19066	0.0367439	top	0.006
SILO F1 OUT	This study	8	Siloso, Sentosa, Singapore	1.25969	103.812	2 = U-series	na	na	2578	2583.58	2572.41	2570.32	7.25739	7.25739	-620.321	7.25739	7.25739	fossil coral	fossil coral microatoll (Diploastrea heliopora)	na	sand	na	0.1225	75 to 78	measured	na	na	hand drill	0.015	measured	na	na	na	na	na	na	na	0.006	na	na	na	na	na	-1.25866	SHD	-1.25866	-0.0312561	top	0.006
SILO F1 IN	This study	8	Siloso, Sentosa, Singapore	1.25969	103.812	2 = U-series	na	na	2731.23	2739.43	2739.43	2728.88	8.26226	8.26226	-778.883	8.26226	8.26226	fossil coral	fossil coral microatoll (Diploastrea heliopora)	na	sand	na	0.0625	79 to 85	measured	na	na	hand drill	0.015	measured	na	na	na	na	na	na	na	0.006	na	na	na	na	na	-1.29866	SHD	-1.29866	-0.0712561	top	0.006
SILO F6	This study	8	Siloso, Sentosa, Singapore	1.25966	103.812	2 = U-series	na	na	2786.84	2795.94	2795.94	2782.22	9.54268	9.54268	-832.22	9.54268	9.54268	fossil coral	fossil coral microatoll (Diploastrea heliopora)	na	sand	na	0.0735	73 to 80	measured	na	na	hand drill	0.017	measured	na	na	na	na	na	na	na	0.006	na	na	na	na	na	-1.20242	SHD	-1.20242	0.0249799	top	0.006
SILO F7	This study	8	Siloso, Sentosa, Singapore	1.2596	103.812	2 = U-series	na	na	2812.32	2821.9	2821.9	2805.04	11.5429	11.5429	-855.038	11.5429	11.5429	fossil coral	fossil coral microatoll (Diploastrea heliopora)	na	sand	na	0.075	56 to 81	measured	na	na	hand drill	0.02	measured	na	na	na	na	na	na	na	0.006	na	na	na	na	na	-1.22763	SHD	-1.22763	-0.00023257	top	0.006
SILO F15 OUT	This study	8	Siloso, Sentosa, Singapore	1.25949	103.813	2 = U-series	na	na	1725.54	1731.11	1731.11	1714.97	13.0892	13.0892	235.026	13.0892	13.0892	fossil coral	fossil coral microatoll (Diploastrea heliopora)	na	sand	na	0.0625	0 to 90	assumed	na	na	hand drill	0.015	measured	na	na	na	na	na	na	na	0.006	na	na	na	na	na	-1.53575	SHD	-1.53575	-0.308345	top	0.006
SILO F15 IN	This study	8	Siloso, Sentosa, Singapore	1.25949	103.813	2 = U-series	na	na	1875.6	1882.02	1882.02	1884.44	18.284	18.284	65.5603	18.284	18.284	fossil coral	fossil coral microatoll (Diploastrea heliopora)	na	sand	na	0.09	0 to 90	assumed	na	na	hand drill	0.02	measured	na	na	na	na	na	na	na	0.006	na	na	na	na	na	-1.49075	SHD	-1.49075	-0.263345	top	0.006
SILO F15 MID	This study	8	Siloso, Sentosa, Singapore	1.25949	103.813	2 = U-series	na	na	1899.59	1906.65	1906.65	1852.8	25.8215	25.8215	97.1974	25.8215	25.8215	fossil coral	fossil coral microatoll (Diploastrea heliopora)	na	sand	na	0.1375	0 to 90	assumed	na	na	hand drill	0.015	measured	na	na	na	na	na	na	na	0.006	na	na	na	na	na	-1.5001	SHD	-1.5001	-0.272699	top	0.006
Assumes extrapolated indicative meaning of Diploastrea heliopora from Kusu and Semakau Islands
SILO F3 OUT	This study	8	Siloso, Sentosa, Singapore	1.25978	103.812	2 = U-series	na	na	636.082	639.178	632.986	632.605	4.38411	4.38411	1317.39	4.38411	4.38411	fossil coral	fossil coral microatoll (Diploastrea heliopora)	na	sand	na	0.1075	79 to 87	measured	na	na	hand drill	0.015	measured	na	na	na	na	na	na	na	0.006	na	na	na	na	na	-1.54086	SHD	-1.54086	-0.31346	top	0.006
SILO F3 IN	This study	8	Siloso, Sentosa, Singapore	1.25978	103.812	2 = U-series	na	na	839.381	842.844	835.919	835.55	4.58874	4.58874	1114.45	4.58874	4.58874	fossil coral	fossil coral microatoll (Diploastrea heliopora)	na	sand	na	0.075	74 to 84	measured	na	na	hand drill	0.01	measured	na	na	na	na	na	na	na	0.006	na	na	na	na	na	-1.51386	SHD	-1.51386	-0.28646	top	0.006
SILO F18 OUT	This study	8	Siloso, Sentosa, Singapore	1.25941	103.813	2 = U-series	na	na	1635.22	1642.4	1628.04	1633.69	7.15262	7.15262	316.305	7.15262	7.15262	fossil coral	fossil coral microatoll (Diploastrea heliopora)	na	sand	positive	0.0925	85 to 88	measured	na	na	hand drill	0.015	measured	na	na	na	na	na	na	na	0.006	na	na	na	na	na	-1.3309	SHD	-1.3309	-0.103496	top	0.006
SILO F18 IN	This study	8	Siloso, Sentosa, Singapore	1.25941	103.813	2 = U-series	na	na	1773.1	1778.26	1767.94	1754.35	16.2858	16.2858	195.651	16.2858	16.2858	fossil coral	fossil coral microatoll (Diploastrea heliopora)	na	sand	positive	0.161	49 to 81	measured	na	na	hand drill	0.012	measured	na	na	na	na	na	na	na	0.006	na	na	na	na	na	-1.39775	SHD	-1.39775	-0.170345	top	0.006
SILO F18 CEN	This study	8	Siloso, Sentosa, Singapore	1.25941	103.813	2 = U-series	na	na	1837.25	1849.31	1825.2	1806.9	21.156	21.156	143.095	21.156	21.156	fossil coral	fossil coral microatoll (Diploastrea heliopora)	na	sand	positive	0.115	3 to 25	measured	na	na	hand drill	0.02	measured	na	na	na	na	na	na	na	0.006	na	na	na	na	na	-1.4311	SHD	-1.4311	-0.203699	top	0.006
SILO F5	This study	8	Siloso, Sentosa, Singapore	1.25962	103.812	2 = U-series	na	na	2238.54	2245.71	2231.36	2227.76	9.62068	9.62068	-277.759	9.62068	9.62068	fossil coral	fossil coral (Diploastrea heliopora)	na	sand	na	0.0835	59 to 64	measured	na	na	hand drill	0.015	measured	na	na	na	na	na	na	na	0.006	na	na	na	na	na	-1.21652	SHD	-1.21652	0.010879	top	0.006
SILO F2 OUT	This study	8	Siloso, Sentosa, Singapore	1.25983	103.812	2 = U-series	na	na	2087.06	2093.33	2080.79	2072.48	10.4073	10.4073	-122.48	10.4073	10.4073	fossil coral	fossil coral (Diploastrea heliopora)	na	sand	na	0.0975	56 to 58	measured	na	na	hand drill	0.015	measured	na	na	na	na	na	na	na	0.006	na	na	na	na	na	-1.22866	SHD	-1.22866	-0.00125608	top	0.006
SILO F2 IN	This study	8	Siloso, Sentosa, Singapore	1.25983	103.812	2 = U-series	na	na	2684.58	2691.21	2677.94	2669.33	11.2189	11.2189	-719.332	11.2189	11.2189	fossil coral	fossil coral (Diploastrea heliopora)	na	sand	na	0.0685	27 to 43	measured	na	na	hand drill	0.017	measured	na	na	na	na	na	na	na	0.006	na	na	na	na	na	-1.19066	SHD	-1.19066	0.0367439	top	0.006
SILO F1 OUT	This study	8	Siloso, Sentosa, Singapore	1.25969	103.812	2 = U-series	na	na	2578	2583.58	2572.41	2570.32	7.25739	7.25739	-620.321	7.25739	7.25739	fossil coral	fossil coral microatoll (Diploastrea heliopora)	na	sand	na	0.1225	75 to 78	measured	na	na	hand drill	0.015	measured	na	na	na	na	na	na	na	0.006	na	na	na	na	na	-1.25866	SHD	-1.25866	-0.0312561	top	0.006
SILO F1 IN	This study	8	Siloso, Sentosa, Singapore	1.25969	103.812	2 = U-series	na	na	2731.23	2739.43	2739.43	2728.88	8.26226	8.26226	-778.883	8.26226	8.26226	fossil coral	fossil coral microatoll (Diploastrea heliopora)	na	sand	na	0.0625	79 to 85	measured	na	na	hand drill	0.015	measured	na	na	na	na	na	na	na	0.006	na	na	na	na	na	-1.29866	SHD	-1.29866	-0.0712561	top	0.006
SILO F6	This study	8	Siloso, Sentosa, Singapore	1.25966	103.812	2 = U-series	na	na	2786.84	2795.94	2795.94	2782.22	9.54268	9.54268	-832.22	9.54268	9.54268	fossil coral	fossil coral microatoll (Diploastrea heliopora)	na	sand	na	0.0735	73 to 80	measured	na	na	hand drill	0.017	measured	na	na	na	na	na	na	na	0.006	na	na	na	na	na	-1.20242	SHD	-1.20242	0.0249799	top	0.006
SILO F7	This study	8	Siloso, Sentosa, Singapore	1.2596	103.812	2 = U-series	na	na	2812.32	2821.9	2821.9	2805.04	11.5429	11.5429	-855.038	11.5429	11.5429	fossil coral	fossil coral microatoll (Diploastrea heliopora)	na	sand	na	0.075	56 to 81	measured	na	na	hand drill	0.02	measured	na	na	na	na	na	na	na	0.006	na	na	na	na	na	-1.22763	SHD	-1.22763	-0.00023257	top	0.006
SILO F15 OUT	This study	8	Siloso, Sentosa, Singapore	1.25949	103.813	2 = U-series	na	na	1725.54	1731.11	1731.11	1714.97	13.0892	13.0892	235.026	13.0892	13.0892	fossil coral	fossil coral microatoll (Diploastrea heliopora)	na	sand	na	0.0625	0 to 90	assumed	na	na	hand drill	0.015	measured	na	na	na	na	na	na	na	0.006	na	na	na	na	na	-1.53575	SHD	-1.53575	-0.308345	top	0.006
SILO F15 IN	This study	8	Siloso, Sentosa, Singapore	1.25949	103.813	2 = U-series	na	na	1875.6	1882.02	1882.02	1884.44	18.284	18.284	65.5603	18.284	18.284	fossil coral	fossil coral microatoll (Diploastrea heliopora)	na	sand	na	0.09	0 to 90	assumed	na	na	hand drill	0.02	measured	na	na	na	na	na	na	na	0.006	na	na	na	na	na	-1.49075	SHD	-1.49075	-0.263345	top	0.006
SILO F15 MID	This study	8	Siloso, Sentosa, Singapore	1.25949	103.813	2 = U-series	na	na	1899.59	1906.65	1906.65	1852.8	25.8215	25.8215	97.1974	25.8215	25.8215	fossil coral	fossil coral microatoll (Diploastrea heliopora)	na	sand	na	0.1375	0 to 90	assumed	na	na	hand drill	0.015	measured	na	na	na	na	na	na	na	0.006	na	na	na	na	na	-1.5001	SHD	-1.5001	-0.272699	top	0.006
Published data from Singapore
GEY PS1 72cm	Bird et al., 2010 (as in Mann et al., 2019; Chua et al., 2021)	8	Geylang, Singapore	1.31371	103.892	1 = Radiocarbon	1301	192	1201	380	410	na	na	na	na	na	na	(mangrove?) peat	wood	modern fill	palaeosol (dessciated LIG marine clay)	nd	nd	na	na	nd	1	core	0.01	estimated	na	0.005	0.01	0.15	0.08	na	na	na	0.05	0.1	na	na	na	na	msl	-1.15	na	midpoint	0.203777
LCK 4-1-4	Bird et al., 2007; 2010 (as in Mann et al., 2019; Chua et al., 2021)	8	Lim Chu Kang, Singapore	1.44674	103.709	1 = Radiocarbon	1879	191	1825	483	430	na	na	na	na	na	na	intertidal deposit (organic and clay-rich mud)	wood	marine mud	palaeosol (dessciated LIG marine clay)	nd	nd	na	na	nd	0	core	0.01	estimated	na	0.005	0.01	0.15	0.08	na	na	na	0.05	0.1	na	na	na	na	msl	-0.35	na	midpoint	0.203777
LCK-1 0cm	Bird et al., 2007; 2010 (as in Mann et al., 2019; Chua et al., 2021)	8	Lim Chu Kang, Singapore	1.44674	103.709	1 = Radiocarbon	2397	191	2449	468	502	na	na	na	na	na	na	intertidal deposit (organic and clay-rich mud)	wood	marine mud	palaeosol (dessciated LIG marine clay)	nd	nd	na	na	nd	0	core	0.01	estimated	na	0.005	0.01	0.15	0.08	na	na	na	0.05	0.1	na	na	na	na	msl	-0.01	na	midpoint	0.203777
SBU3-1-6	Bird et al., 2007; 2010 (as in Mann et al., 2019; Chua et al., 2021)	8	Sungei Buloh, Singapore	1.44523	103.734	1 = Radiocarbon	2241	200	2262	486	512	na	na	na	na	na	na	(mangrove?) peat	wood	marine mud	palaeosol (dessciated LIG marine clay)	nd	0.93	na	na	nd	0	livingston core	0.01	estimated	na	0.005	0.01	0.05	0.0186	na	na	0.01	na	0.1	na	na	na	na	msl	1.1	na	midpoint	0.114328
SEK-5	Bird et al., 2007; 2010 (as in Mann et al., 2019; Chua et al., 2021)	8	Pulau Sekudu, Singapore	1.404	103.99	1 = Radiocarbon	1720	60	1360	303	293	na	na	na	na	na	na	coral heads	coral	nd	nd	nd	na	na	na	nd	1	outcrop	na	na	na	na	na	na	na	1.1	na	0.01	na	0.1	na	na	na	na	msl	-1.21	na	top	1.10458
BETA 78268	Hesp et al. 1998 (as in Horton et al., 2005; Mann et al., 2019)	8	Glory Development Construction Site, Singapore	1.33333	103.75	1 = Radiocarbon	3530	128.062	3823	329	342	na	na	na	na	na	na	mangrove peat with Nypa associations	mangrove peat	clay	estuarine mud	na	0.5	na	na	2.1	1	excavation	0.01	estimated	na	0.005	0.01	na	na	na	na	0.03	n/a	0.1	n/a	n/a	n/a	n/a	msl	2.16	n/a	midpoint (assumed)	0.105
Published data from East Coast Peninsula Malaysia
HA1	Kamaludin et al. 2016	8	Merang, Malaysia	5.47645	102.928	1 = Radiocarbon	910	30	1290	228	219	na	na	na	na	na	na	undifferentiated peat	nd	nd	marine clay	negative	0.89	na	na	0.192286	1	peat corer	0.02	measured	na	0.01	0.01	0.01	0.0178	na	na	0.03	na	0.1	na	na	na	na	msl	1.523	na	midpoint (assumed)	0.107317
HA2	Kamaludin et al. 2016	8	Merang, Malaysia	5.49629	102.886	1 = Radiocarbon	910	30	870	197	193	na	na	na	na	na	na	mangrove peat	nd	nd	marine clay	negative	1.24	na	na	0.0155917	0	peat corer	0.02	measured	na	0.01	0.01	0.01	0.0248	na	na	0.03	na	0.1	na	na	na	na	msl	0.415	na	midpoint (assumed)	0.108697
HA3	Kamaludin et al. 2016	8	Merang, Malaysia	5.49617	102.895	1 = Radiocarbon	910	30	964	277	231	na	na	na	na	na	na	mangrove peat	nd	nd	marine clay	negative	0.84	na	na	0.0596916	1	peat corer	0.02	measured	na	0.01	0.01	0.01	0.0168	na	na	0.03	na	0.1	na	na	na	na	msl	0.18	na	midpoint (assumed)	0.107155
HA2	Tam et al. 2018 (as in Chua et al., 2021)	8	Merang, Malaysia	5.49	102.89	1 = Radiocarbon	910	30	828	82	91	na	na	na	na	na	na	Cyeraceae swamp	plant fragment	Gelam peat	Mangrove peat	negative	1.23	na	na	5	1	russian peat corer	0.01	measured	na	0.005	0.01	0.01	0.0246	na	na	0.01	na	0.1	0.1	na	na	-0.83	na	na	na	midpoint	0.144673
HA3	Tam et al. 2018 (as in Chua et al., 2021)	8	Merang, Malaysia	5.49	102.9	1 = Radiocarbon	990	30	877	80	83	na	na	na	na	na	na	Cyeraceae swamp	plant fragment	Gelam peat	Mangrove peat	negative	0.84	na	na	5	1	russian peat corer	0.01	measured	na	0.005	0.01	0.01	0.0168	na	na	0.01	na	0.1	0.1	na	na	-0.665	na	na	na	midpoint	0.143552
HA11	Tam et al. 2018 (as in Chua et al., 2021)	8	Merang, Malaysia	5.47	102.93	1 = Radiocarbon	1260	30	1204	78	127	na	na	na	na	na	na	middle of mangrove	plant fragment	Mangrove peat	Mangrove peat	negative	1.7	na	na	4	1	russian peat corer	0.01	measured	na	0.005	0.01	0.01	0.034	na	na	0.01	na	0.1	0.1	na	na	-0.206	na	na	na	midpoint	0.146564
HA9	Tam et al. 2018 (as in Chua et al., 2021)	8	Merang, Malaysia	5.49	102.9	1 = Radiocarbon	1310	30	1234	60	58	na	na	na	na	na	na	top end of mangrove	plant fragment	Gelam peat	Mangrove peat	negative	0.87	na	na	5	1	russian peat corer	0.01	measured	na	0.005	0.01	0.01	0.0174	na	na	0.01	na	0.1	0.1	na	na	-0.307	na	na	na	midpoint	0.143624
HA1	Tam et al. 2018 (as in Chua et al., 2021)	8	Merang, Malaysia	5.48	102.92	1 = Radiocarbon	1340	30	1254	52	78	na	na	na	na	na	na	Gelam forest	plant fragment	Gelam peat	Mangrove peat	negative	0.91	na	na	0.4	1	russian peat corer	0.01	measured	na	0.005	0.01	0.01	0.0182	na	na	0.01	na	0.1	0.1	na	na	0.608	na	na	na	midpoint	0.143723
HA12	Tam et al. 2018 (as in Chua et al., 2021)	8	Merang, Malaysia	5.46	102.93	1 = Radiocarbon	1450	30	1336	43	37	na	na	na	na	na	na	Nypa swamp	plant fragment	Gelam peat	Mangrove peat	negative	0.88	na	na	3	1	russian peat corer	0.01	measured	na	0.005	0.01	0.01	0.0176	na	na	0.01	na	0.1	0.1	na	na	0.388	na	na	na	midpoint	0.143648
HA18	Tam et al. 2018 (as in Chua et al., 2021)	8	Merang, Malaysia	5.5	102.92	1 = Radiocarbon	1750	30	2016	95	83	na	na	na	na	na	na	top end of mangrove	plant fragment	Gelam peat	Mangrove peat	negative	0.34	na	na	5	1	russian peat corer	0.01	measured	na	0.005	0.01	0.01	0.0068	na	na	0.01	na	0.1	0.1	na	na	0.363	na	na	na	midpoint	0.142728
HA4	Tam et al. 2018 (as in Chua et al., 2021)	8	Merang, Malaysia	5.45	102.93	1 = Radiocarbon	1900	30	1805	83	80	na	na	na	na	na	na	Nypa swamp	plant fragment	Gelam peat	Mangrove peat	negative	0.75	na	na	3	1	russian peat corer	0.01	measured	na	0.005	0.01	0.01	0.015	na	na	0.01	na	0.1	0.1	na	na	0.526	na	na	na	midpoint	0.143353
HA8	Tam et al. 2018 (as in Chua et al., 2021)	8	Merang, Malaysia	5.45	102.93	1 = Radiocarbon	1940	30	1861	79	115	na	na	na	na	na	na	top end of mangrove	plant fragment	Gelam peat	Mangrove peat	negative	0.81	na	na	1	1	russian peat corer	0.01	measured	na	0.005	0.01	0.01	0.0162	na	na	0.01	na	0.1	0.1	na	na	0.749	na	na	na	midpoint	0.143483
HA22	Tam et al. 2018 (as in Chua et al., 2021)	8	Merang, Malaysia	5.5	102.92	1 = Radiocarbon	2060	30	1640	71	82	na	na	na	na	na	na	middle of mangrove	plant fragment	Mangrove peat	Mangrove peat	negative	0.56	na	na	0.8	1	russian peat corer	0.01	measured	na	0.005	0.01	0.01	0.0112	na	na	0.01	na	0.1	0.1	na	na	0.158	na	na	na	midpoint	0.143005
HA10	Tam et al. 2018 (as in Chua et al., 2021)	8	Merang, Malaysia	5.48	102.92	1 = Radiocarbon	2100	30	2065	219	74	na	na	na	na	na	na	middle of mangrove	plant fragment	Mangrove peat	Mangrove peat	negative	0.65	na	na	4	1	russian peat corer	0.01	measured	na	0.005	0.01	0.01	0.013	na	na	0.01	na	0.1	0.1	na	na	0.522	na	na	na	midpoint	0.143157
HA7	Tam et al. 2018 (as in Chua et al., 2021)	8	Merang, Malaysia	5.45	102.94	1 = Radiocarbon	2270	30	2259	88	102	na	na	na	na	na	na	Cyeraceae swamp	plant fragment	Gelam peat	Mangrove peat	negative	0.89	na	na	2	1	russian peat corer	0.01	measured	na	0.005	0.01	0.01	0.0178	na	na	0.01	na	0.1	0.1	na	na	0.759	na	na	na	midpoint	0.143673
B1	Zhang et al. 2021	8	Kuantan, Malaysia	3.73964	103.287	1 = Radiocarbon	2510	30	2599	133	109	na	na	na	na	na	na	brownish dark grey clayey silt with organic matter; transition zone between mangrove and estuarine swamp	pollen residues	yellowish dark grey clayey silt with OM; estuarine swamp	mangrove	negative	0.46	na	na	1.8	1	russian peat corer	0.01	estimated	na	na	na	na	na	na	na	0.3	na	0.1	na	na	na	na	msl	1.06	na	midpoint (assumed)	0.316228
B2-2	Zhang et al. 2021	8	Kuantan, Malaysia	3.73958	103.285	1 = Radiocarbon	2550	30	2647	103	148	na	na	na	na	na	na	yellowish to brownish dark grey clayey silt with organic matter; estuarine swamp	pollen residues	dark brown OM with plant fragments and roots; upland vegetation	alternating blackish brown and brownish yellow clayey silt (did not penetrate)	na	0.34	na	na	1.85	1	russian peat corer	0.01	estimated	na	na	na	na	na	na	na	0.3	na	0.1	na	na	na	na	msl	1.45	na	midpoint (assumed)	0.316228
B3	Zhang et al. 2021	8	Kuantan, Malaysia	3.73961	103.283	1 = Radiocarbon	720	30	661	59	94	na	na	na	na	na	na	brownish dark grey clayey silt rich with organic matter; transition zone between estuarine swamp and upland vegetation	fine fraction (10 - 63 microns) bulk organic matter	blackish OM with plant fragments and roots; upland vegetation	alternating dark and light grey clayey silt with organic matter (did not penetrate); estuarine swamp	negative	0.22	na	na	1.4	1	russian peat corer	0.01	estimated	na	na	na	na	na	na	na	0.3	na	0.1	na	na	na	na	msl	1.44	na	midpoint (assumed)	0.316228
B4	Zhang et al. 2021	8	Kuantan, Malaysia	3.73961	103.281	1 = Radiocarbon	2690	30	2798	53	46	na	na	na	na	na	na	light grey clayey silt with limited organic matter; transition zone between mangrove and estuarine swamp	fine fraction (10 - 63 microns) bulk organic matter	dark brown OM with plant fragments and roots	alternating dark and light grey clayey silt with organic matter (did not penetrate); mangrove	negative	0.36	na	na	1.7	1	russian peat corer	0.01	estimated	na	na	na	na	na	na	na	0.3	na	0.1	na	na	na	na	msl	1.36	na	midpoint (assumed)	0.316228
B6	Zhang et al. 2021	8	Kuantan, Malaysia	3.73947	103.28	1 = Radiocarbon	3300	30	3517	60	66	na	na	na	na	na	na	light to dark grey clayey silt rich with organic matter; transition zone between mangrove and estuarine swamp	pollen residues	dark brown OM with plant fragments and roots	alternating dark and light grey clayey silt with OM; mangrove	negative	0.39	na	na	0.6	1	russian peat corer	0.01	estimated	na	na	na	na	na	na	na	0.3	na	0.1	na	na	na	na	msl	1.6	na	midpoint (assumed)	0.316228
B7-1	Zhang et al. 2021	8	Kuantan, Malaysia	3.73983	103.277	1 = Radiocarbon	3300	30	3517	60	66	na	na	na	na	na	na	dark grey to brown clayey silt with organic matter; estuarine swamp	fine fraction (10 - 63 microns) bulk organic matter	na	blackish grey and light grey clayey silt with OM; mangrove	na	0.33	na	na	1.64	1	russian peat corer	0.01	estimated	na	na	na	na	na	na	na	0.3	na	0.1	na	na	na	na	msl	1.88	na	midpoint (assumed)	0.316228
B9	Zhang et al. 2021	8	Kuantan, Malaysia	3.73972	103.273	1 = Radiocarbon	2870	30	2995	141	117	na	na	na	na	na	na	light to blackish brown clayey silt with organic matter and wood fragments; estuarine swamp	fine fraction (10 - 63 microns) bulk organic matter	yellowish brown sand rich with OM and plant roots	light grey clayey silt with OM; mangrove	na	0.15	na	na	0.9	1	russian peat corer	0.01	estimated	na	na	na	na	na	na	na	0.3	na	0.1	na	na	na	na	msl	2.11	na	midpoint (assumed)	0.316228
SRR-6573	Horton et al. 2005 (as in Chua et al., 2021)	8	Thale Noi, Thailand	7.75	100.167	1 = Radiocarbon	2435	111.803	2515	243	338	na	na	na	na	na	na	peat swamp	peat	organic mud	na	na	0.535	na	na	6.135	na	core	0.07	measured	na	0.035	0.01	0.05	0.0107	0.25	na	0.03	na	0.1	na	na	na	na	msl	1.665	na	midpoint (assumed)	0.2781
GaK-9563	Tjia et al. 1983 (as in Chua et al. 2021)	8	Tioman, Malaysia	2.75	104.25	1 = Radiocarbon	1306.54	416.545	944	842	338	na	na	na	na	na	na	coral reef now being abraded. Abrasion surface is 0.3 m above low tide mark	coral	na	na	na	na	na	na	na	na	outcrop	na	na	na	na	na	na	na	0.4625	na	0.03	na	0.1	na	na	na	na	msl	-0.7	na	top (assumed)	0.474137
GaK-9559	Tjia et al. 1983 (as in Horton et al.2005; Chua et al. 2021)	8	Tioman, Malaysia	2.75	104.25	1 = Radiocarbon	2274.59	432.263	1982	1058	832	na	na	na	na	na	na	Oyster shells cemented by calcareous algae forming crusts on underside of very large, non-calcareous boulders	algal crust	na	na	na	na	na	na	na	na	na	na	na	na	na	0.01	na	na	0.4625	na	0.03	na	0.1	na	na	na	na	msl	2.1	na	top (assumed)	0.474243
GaK-9566	Tjia et al. 1983 (as in Horton et al.2005; Chua et al. 2021)	8	Tioman, Malaysia	2.75	104.25	1 = Radiocarbon	2744.59	439.49	2526	1089	1011	na	na	na	na	na	na	oyster shells (dead) still attached to huge boulders of metavolcanic rock	oyster	na	na	na	na	na	na	na	na	na	na	na	na	na	0.01	na	na	0.4625	na	0.03	na	0.1	na	na	na	na	msl	2.6	na	top (assumed)	0.474243
GaK-9567	Tjia et al. 1983 (as in Chua et al. 2021)	8	Tioman, Malaysia	2.75	104.25	1 = Radiocarbon	3014.59	439.49	2858	1111	1067	na	na	na	na	na	na	oyster shells (dead) still attached to huge boulders of metavolcanic rock	oyster	na	na	na	na	na	na	na	na	outcrop	na	na	na	na	na	na	na	0.4625	na	0.03	na	0.1	na	na	na	na	msl	1.4	na	top (assumed)	0.474137
GaK-9565	Tjia et al. 1983 (as in Horton et al.2005; Chua et al. 2021)	8	Tioman, Malaysia	2.75	104.25	1 = Radiocarbon	3534.59	455.688	3516	1186	1096	na	na	na	na	na	na	oyster shells (dead) still attached to huge boulders of metavolcanic rock	oyster	na	na	na	na	na	na	na	na	na	na	na	na	na	0.01	na	na	0.4625	na	0.03	na	0.1	na	na	na	na	msl	1.9	na	top (assumed)	0.474243
Published data from West Coast Peninsula Malaysia
I-12233	Tjia et al. 1992	8	Langkawi, Malaysia	6.455	99.814	1 = Radiocarbon	785	125	740	192	198	na	na	na	na	na	na	undifferentiated peat	peat	nd	nd	na	nd	na	na	nd	nd	nd	0.01	estimated	na	0.005	0.01	na	na	0.871407	na	0.03	na	na	na	na	na	na	msl	0.0942209	na	midpoint (assumed)	0.871995
I-9888	Tjia et al. 1992 (as in Mann et al. 2019)	8	Teluk Batik, Malaysia	4.18333	100.6	1 = Radiocarbon	865	80	516	292	282	na	na	na	na	na	na	emerged oysters in growth position	oyster	na	granite	na	na	na	na	na	na	outcrop	na	na	na	na	na	na	na	na	na	0.03	na	na	na	na	na	na	living oysters	-1.17575	na	top (assumed)	0.03
I-9887	Tjia et al. 1992 (as in Mann et al. 2019)	8	Jeram, Selangor, Malaysia	3.16667	100.25	1 = Radiocarbon	2805	90	2640	416	377	na	na	na	na	na	na	mollsucs embedded in carbonaceous clay	mollusc	na	na	na	na	na	na	na	na	outcrop	na	na	na	na	na	na	na	1.375	na	0.03	na	na	na	na	na	na	msl	0.845	na	midpoint (assumed)	1.37533
Hv 7598	Geyh et al. 1979 (as in Mann et al. 2019; Chua et al. 2020)	8	Port Dickson, Malaysia	2.51667	101.767	1 = Radiocarbon	1012.1	89.1351	914	260	185	na	na	na	na	na	na	Mangrove	mangrove wood	nd	marine sediments	negative	nd	na	na	nd	nd	hand auger	0.01	estimated	na	0.005	0.01	0.05	nd	1.25	na	0.05	na	na	na	na	na	na	msl	-0.7	na	midpoint (assumed)	1.25205
Hv 7603	Geyh et al. 1979 (as in Mann et al. 2019; Chua et al. 2020)	8	Pasir Panjang, Malaysia	2.41667	101.967	1 = Radiocarbon	1107.06	82.9376	1030	230	231	na	na	na	na	na	na	Mangrove	mangrove wood	nd	marine sediments	negative	nd	na	na	nd	nd	hand auger	0.01	estimated	na	0.005	0.01	0.05	nd	1.15369	na	0.015	na	na	na	na	na	na	msl	-0.615	na	midpoint (assumed)	1.15493
Hv 7588	Geyh et al. 1979 (as in Mann et al. 2019; Chua et al. 2020)	8	Senggarang, Malaysia	1.76667	103.017	1 = Radiocarbon	2085.45	186.645	2068	624	471	na	na	na	na	na	na	undifferentiated peat	peat	nd	brackish sediments	nd	nd	na	na	nd	nd	hand auger	0.01	estimated	na	0.005	0.01	0.05	nd	1.2	na	0.1	na	na	na	na	na	na	msl	1.9	na	midpoint (assumed)	1.20525
GaK-3308	Tjia et al. 1972 (as in Mann et al. 2019)	8	Langkawi, Malaysia	6.28333	99.8167	1 = Radiocarbon	na	na	na	na	na	na	na	na	na	na	na	emerged molluscs attached to Paleozoic limestone cliff	mollusc	na	na	na	na	na	na	na	na	outcrop	na	na	na	na	na	na	na	0.695829	na	0.15	na	na	na	na	na	na	msl	2.3435	na	top (assumed)	0.711814
Published data from Riau Islands
PNTN-A-F1	Wan et al. 2020	8	Natuna	4.08664	108.294	2 = U-series	na	na	1419.3	8.2	8.2	1414	10	10	536	10	10	coral microatoll	coral	na	na	na	na	na	na	na	na	hand drill	0.01	estimated	na	na	na	na	na	0.018	na	0.01	na	na	na	na	na	na	lowest predicted tide in 2012	0.698	na	top	0.0205913
PNTN-B-F1	Wan et al. 2020	8	Natuna	4.08738	108.293	2 = U-series	na	na	1932	9.3	9.3	1910	24	24	40	24	24	coral microatoll	coral	na	na	na	na	na	na	na	na	hand drill	0.01	estimated	na	na	na	na	na	0.018	na	0.01	na	na	na	na	na	na	lowest predicted tide in 2012	0.612	na	top	0.0205913
PNTN-B-F2	Wan et al. 2020	8	Natuna	4.12012	108.244	2 = U-series	na	na	1776.1	11.9	9.3	1770	13	13	180	13	13	coral microatoll	coral	na	na	na	na	na	na	na	na	hand drill	0.01	estimated	na	na	na	na	na	0.018	na	0.01	na	na	na	na	na	na	lowest predicted tide in 2012	0.611	na	top	0.0205913
PNTN-B-F3	Wan et al. 2020	8	Natuna	4.12103	108.244	2 = U-series	na	na	1714.3	9.2	9.3	1705	13	13	245	13	13	coral microatoll	coral	na	na	na	na	na	na	na	na	hand drill	0.01	estimated	na	na	na	na	na	0.018	na	0.01	na	na	na	na	na	na	lowest predicted tide in 2012	0.477	na	top	0.0205913
PNTN-C-F1	Wan et al. 2020	8	Natuna	4.12232	108.243	2 = U-series	na	na	2953.1	12.9	9.3	2933	24	24	-983	24	24	coral microatoll	coral	na	na	na	na	na	na	na	na	hand drill	0.01	estimated	na	na	na	na	na	0.018	na	0.01	na	na	na	na	na	na	lowest predicted tide in 2012	0.772	na	top	0.0205913
PNTN-C-F2	Wan et al. 2020	8	Natuna	3.99685	108.355	2 = U-series	na	na	2277	12.6	9.3	2256	25	25	-306	25	25	coral microatoll	coral	na	na	na	na	na	na	na	na	hand drill	0.01	estimated	na	na	na	na	na	0.018	na	0.01	na	na	na	na	na	na	lowest predicted tide in 2012	0.68	na	top	0.0205913
PNTN-D-F1	Wan et al. 2020	8	Natuna	3.99588	108.356	2 = U-series	na	na	3366.8	15.8	9.3	3354	21	21	-1404	21	21	coral microatoll	coral	na	na	na	na	na	na	na	na	hand drill	0.01	estimated	na	na	na	na	na	0.018	na	0.01	na	na	na	na	na	na	lowest predicted tide in 2012	0.729	na	top	0.0205913
PNTN-D-F2	Wan et al. 2020	8	Natuna	3.98352	108.378	2 = U-series	na	na	4696.5	8.9	9.3	4691	11	11	-2741	11	11	coral microatoll	coral	na	na	na	na	na	na	na	na	hand drill	0.01	estimated	na	na	na	na	na	0.018	na	0.01	na	na	na	na	na	na	lowest predicted tide in 2012	0.9	na	top	0.0205913
[truncated: 48 more columns]

## Sheet: Short-form
Unique sample ID	Reference	Region code	Sub-region	Latitude	Longitude	Dating method	Corrected age (14C a BP)	Corrected age uncertainty (14C a)	Age (cal a BP)	Age 2σ Uncertainty + (cal a)	Age 2σ Uncertainty - (cal a)	Tendency	Sample depth/overburden thickness (m)	Depth to consolidated substrate (m)	Intercalated	Sample elevation (m)	Elevation datum (m)	Sample elevation uncertainty + (m)	Sample elevation uncertainty - (m)	Type	Primary indicator type	Secondary indicator type	Supporting evidence	Sample indicative meaning	RSL (m)	RSL 2σ Uncertainty + (m)	RSL 2σ Uncertainty - (m)	Corrected RSL (m)	Corrected RSL uncertainty + (m)	Corrected RSL uncertainty - (m)	Correction type	Reject	Why reject?	Notes
1	2	3	4	5	6	7	8	9	10	11	12	16	17	18	19	38a	38b	40	41	52	53	54	55	56	68	69	70	71	72	73	74	75	76	77
Assumes conservative indicative meaning for coral microatolls (between LAT and midway between MLWN and MLWS)
SILO F3 OUT	This study	8	Siloso, Sentosa, Singapore	1.25978	103.812	2 = U-series	na	na	632.605	4.38411	4.38411	na	0.1075	na	na	-1.54086	-0.31346	0.006	0.006	0	3 = Fixed biological indicators	coral microatoll	concentric rings characteristic of microatolls; synapticulotheca adjoining septa	LAT to midway between MLWN and MLWS	-0.207935	0.292837	0.292837	-0.238258	0.293228	0.293228	pre-diedown HLG vs post-diedown HLG/HLS bias	0	na	10a, 11a, 12a: corrected 230Th age of dated sample (weighted where there were dated replicates) 10b, 11b, 12b: extrapolated age of top of core; extrapolation determined by assuming the slowest growth rate of Porites based on literature (2 mm//year) (Cantin et al., 2010; Schuhmacher et al., 2005; Watanabe et al., 2003) 17: midpoint of sample depth range 21: based on sample depth range 24: sample t…
SILO F3 IN	This study	8	Siloso, Sentosa, Singapore	1.25978	103.812	2 = U-series	na	na	835.55	4.58874	4.58874	na	0.075	na	na	-1.51386	-0.28646	0.006	0.006	0	3 = Fixed biological indicators	coral microatoll	concentric rings characteristic of microatolls; synapticulotheca adjoining septa	LAT to midway between MLWN and MLWS	-0.180935	0.292837	0.292837	-0.211258	0.293228	0.293228	pre-diedown HLG vs post-diedown HLG/HLS bias	0	na	as above
SILO F18 OUT	This study	8	Siloso, Sentosa, Singapore	1.25941	103.813	2 = U-series	na	na	1633.69	7.15262	7.15262	positive	0.0925	na	na	-1.3309	-0.103496	0.006	0.006	0	3 = Fixed biological indicators	coral microatoll	concentric rings characteristic of microatolls; synapticulotheca adjoining septa	LAT to midway between MLWN and MLWS	0.00202934	0.292837	0.292837	-0.0282939	0.293228	0.293228	pre-diedown HLG vs post-diedown HLG/HLS bias	0	na	as above
SILO F18 IN	This study	8	Siloso, Sentosa, Singapore	1.25941	103.813	2 = U-series	na	na	1754.35	16.2858	16.2858	positive	0.161	na	na	-1.39775	-0.170345	0.006	0.006	0	3 = Fixed biological indicators	coral microatoll	concentric rings characteristic of microatolls; synapticulotheca adjoining septa	LAT to midway between MLWN and MLWS	-0.0648205	0.292837	0.292837	-0.0951437	0.293228	0.293228	pre-diedown HLG vs post-diedown HLG/HLS bias	0	na	as above
SILO F18 CEN	This study	8	Siloso, Sentosa, Singapore	1.25941	103.813	2 = U-series	na	na	1806.9	21.156	21.156	positive	0.115	na	na	-1.4311	-0.203699	0.006	0.006	0	3 = Fixed biological indicators	coral microatoll	concentric rings characteristic of microatolls; synapticulotheca adjoining septa	LAT to midway between MLWN and MLWS	-0.0981742	0.292837	0.292837	-0.128497	0.293228	0.293228	pre-diedown HLG vs post-diedown HLG/HLS bias	0	na	as above
SILO F5	This study	8	Siloso, Sentosa, Singapore	1.25962	103.812	2 = U-series	na	na	2227.76	9.62068	9.62068	na	0.0835	na	na	-1.21652	0.010879	0.006	0.006	-1	3 = Fixed biological indicators	coral	fossil identification; synapticulotheca adjoining septa	LAT to midway between MLWN and MLWS	0.116404	0.292837	0.292837	0.0860807	0.293228	0.293228	pre-diedown HLG vs post-diedown HLG/HLS bias	0	na	as above
SILO F2 OUT	This study	8	Siloso, Sentosa, Singapore	1.25983	103.812	2 = U-series	na	na	2072.48	10.4073	10.4073	na	0.0975	na	na	-1.22866	-0.00125608	0.006	0.006	-1	3 = Fixed biological indicators	coral	fossil identification; synapticulotheca adjoining septa	LAT to midway between MLWN and MLWS	0.104269	0.292837	0.292837	0.0739457	0.293228	0.293228	pre-diedown HLG vs post-diedown HLG/HLS bias	0	na	as above
SILO F2 IN	This study	8	Siloso, Sentosa, Singapore	1.25983	103.812	2 = U-series	na	na	2669.33	11.2189	11.2189	na	0.0685	na	na	-1.19066	0.0367439	0.006	0.006	-1	3 = Fixed biological indicators	coral	fossil identification; synapticulotheca adjoining septa	LAT to midway between MLWN and MLWS	0.142269	0.292837	0.292837	0.111946	0.293228	0.293228	pre-diedown HLG vs post-diedown HLG/HLS bias	0	na	as above
SILO F1 OUT	This study	8	Siloso, Sentosa, Singapore	1.25969	103.812	2 = U-series	na	na	2570.32	7.25739	7.25739	na	0.1225	na	na	-1.25866	-0.0312561	0.006	0.006	0	3 = Fixed biological indicators	coral microatoll	concentric rings characteristic of microatolls; synapticulotheca adjoining septa	LAT to midway between MLWN and MLWS	0.0742689	0.292837	0.292837	0.0439457	0.293228	0.293228	pre-diedown HLG vs post-diedown HLG/HLS bias	0	na	as above
SILO F1 IN	This study	8	Siloso, Sentosa, Singapore	1.25969	103.812	2 = U-series	na	na	2728.88	8.26226	8.26226	na	0.0625	na	na	-1.29866	-0.0712561	0.006	0.006	0	3 = Fixed biological indicators	coral microatoll	concentric rings characteristic of microatolls; synapticulotheca adjoining septa	LAT to midway between MLWN and MLWS	0.0342689	0.292837	0.292837	0.00394567	0.293228	0.293228	pre-diedown HLG vs post-diedown HLG/HLS bias	0	na	as above
SILO F6	This study	8	Siloso, Sentosa, Singapore	1.25966	103.812	2 = U-series	na	na	2782.22	9.54268	9.54268	na	0.0735	na	na	-1.20242	0.0249799	0.006	0.006	0	3 = Fixed biological indicators	coral microatoll	concentric rings characteristic of microatolls; synapticulotheca adjoining septa	LAT to midway between MLWN and MLWS	0.130505	0.292837	0.292837	0.100182	0.293228	0.293228	pre-diedown HLG vs post-diedown HLG/HLS bias	0	na	as above
SILO F7	This study	8	Siloso, Sentosa, Singapore	1.2596	103.812	2 = U-series	na	na	2805.04	11.5429	11.5429	na	0.075	na	na	-1.22763	-0.00023257	0.006	0.006	0	3 = Fixed biological indicators	coral microatoll	concentric rings characteristic of microatolls; synapticulotheca adjoining septa	LAT to midway between MLWN and MLWS	0.105292	0.292837	0.292837	0.0749692	0.293228	0.293228	pre-diedown HLG vs post-diedown HLG/HLS bias	0	na	as above
SILO F15 OUT	This study	8	Siloso, Sentosa, Singapore	1.25949	103.813	2 = U-series	na	na	1714.97	13.0892	13.0892	na	0.0625	na	na	-1.53575	-0.308345	0.006	0.006	0	3 = Fixed biological indicators	coral microatoll	concentric rings characteristic of microatolls; synapticulotheca adjoining septa	LAT to midway between MLWN and MLWS	-0.20282	0.292837	0.292837	-0.150885	0.31203	0.31203	erosion and pre-diedown HLG vs post-diedown HLG/HLS bias	0	na	as above
SILO F15 IN	This study	8	Siloso, Sentosa, Singapore	1.25949	103.813	2 = U-series	na	na	1884.44	18.284	18.284	na	0.09	na	na	-1.49075	-0.263345	0.006	0.006	0	3 = Fixed biological indicators	coral microatoll	concentric rings characteristic of microatolls; synapticulotheca adjoining septa	LAT to midway between MLWN and MLWS	-0.15782	0.292837	0.292837	-0.105885	0.31203	0.31203	erosion and pre-diedown HLG vs post-diedown HLG/HLS bias	0	na	as above
SILO F15 MID	This study	8	Siloso, Sentosa, Singapore	1.25949	103.813	2 = U-series	na	na	1852.8	25.8215	25.8215	na	0.1375	na	na	-1.5001	-0.272699	0.006	0.006	0	3 = Fixed biological indicators	coral microatoll	concentric rings characteristic of microatolls; synapticulotheca adjoining septa	LAT to midway between MLWN and MLWS	-0.167174	0.292837	0.292837	-0.115239	0.31203	0.31203	erosion and pre-diedown HLG vs post-diedown HLG/HLS bias	0	na	as above
Assumes extrapolated indicative meaning of Diploastrea heliopora from Kusu and Semakau Islands
SILO F3 OUT	This study	8	Siloso, Sentosa, Singapore	1.25978	103.812	2 = U-series	na	na	632.605	4.38411	4.38411	na	0.1075	na	na	-1.54086	-0.31346	0.006	0.006	0	3 = Fixed biological indicators	coral microatoll	concentric rings characteristic of microatolls; synapticulotheca adjoining septa	-1.514 +/- 0.102	-0.026799	0.125699	0.125699	-0.0571222	0.126607	0.126607	pre-diedown HLG vs post-diedown HLG/HLS bias	0	na	10a, 11a, 12a: corrected 230Th age of dated sample (weighted where there were dated replicates) 10b, 11b, 12b: extrapolated age of top of core; extrapolation determined by assuming the slowest growth rate of Porites based on literature (2 mm//year) (Cantin et al., 2010; Schuhmacher et al., 2005; Watanabe et al., 2003) 17: midpoint of sample depth range 21: based on sample depth range 24: sample t…
SILO F3 IN	This study	8	Siloso, Sentosa, Singapore	1.25978	103.812	2 = U-series	na	na	835.55	4.58874	4.58874	na	0.075	na	na	-1.51386	-0.28646	0.006	0.006	0	3 = Fixed biological indicators	coral microatoll	concentric rings characteristic of microatolls; synapticulotheca adjoining septa	-1.514 +/- 0.102	0.000201033	0.125699	0.125699	-0.0301222	0.126607	0.126607	pre-diedown HLG vs post-diedown HLG/HLS bias	0	na	as above
SILO F18 OUT	This study	8	Siloso, Sentosa, Singapore	1.25941	103.813	2 = U-series	na	na	1633.69	7.15262	7.15262	positive	0.0925	na	na	-1.3309	-0.103496	0.006	0.006	0	3 = Fixed biological indicators	coral microatoll	concentric rings characteristic of microatolls; synapticulotheca adjoining septa	-1.514 +/- 0.102	0.183166	0.125699	0.125699	0.152842	0.126607	0.126607	pre-diedown HLG vs post-diedown HLG/HLS bias	0	na	as above
SILO F18 IN	This study	8	Siloso, Sentosa, Singapore	1.25941	103.813	2 = U-series	na	na	1754.35	16.2858	16.2858	positive	0.161	na	na	-1.39775	-0.170345	0.006	0.006	0	3 = Fixed biological indicators	coral microatoll	concentric rings characteristic of microatolls; synapticulotheca adjoining septa	-1.514 +/- 0.102	0.116316	0.125699	0.125699	0.0859925	0.126607	0.126607	pre-diedown HLG vs post-diedown HLG/HLS bias	0	na	as above
SILO F18 CEN	This study	8	Siloso, Sentosa, Singapore	1.25941	103.813	2 = U-series	na	na	1806.9	21.156	21.156	positive	0.115	na	na	-1.4311	-0.203699	0.006	0.006	0	3 = Fixed biological indicators	coral microatoll	concentric rings characteristic of microatolls; synapticulotheca adjoining septa	-1.514 +/- 0.102	0.082962	0.125699	0.125699	0.0526388	0.126607	0.126607	pre-diedown HLG vs post-diedown HLG/HLS bias	0	na	as above
SILO F5	This study	8	Siloso, Sentosa, Singapore	1.25962	103.812	2 = U-series	na	na	2227.76	9.62068	9.62068	na	0.0835	na	na	-1.21652	0.010879	0.006	0.006	-1	3 = Fixed biological indicators	coral	fossil identification; synapticulotheca adjoining septa	-1.514 +/- 0.102	0.29754	0.125699	0.125699	0.267217	0.126607	0.126607	pre-diedown HLG vs post-diedown HLG/HLS bias	0	na	as above
SILO F2 OUT	This study	8	Siloso, Sentosa, Singapore	1.25983	103.812	2 = U-series	na	na	2072.48	10.4073	10.4073	na	0.0975	na	na	-1.22866	-0.00125608	0.006	0.006	-1	3 = Fixed biological indicators	coral	fossil identification; synapticulotheca adjoining septa	-1.514 +/- 0.102	0.285405	0.125699	0.125699	0.255082	0.126607	0.126607	pre-diedown HLG vs post-diedown HLG/HLS bias	0	na	as above
SILO F2 IN	This study	8	Siloso, Sentosa, Singapore	1.25983	103.812	2 = U-series	na	na	2669.33	11.2189	11.2189	na	0.0685	na	na	-1.19066	0.0367439	0.006	0.006	-1	3 = Fixed biological indicators	coral	fossil identification; synapticulotheca adjoining septa	-1.514 +/- 0.102	0.323405	0.125699	0.125699	0.293082	0.126607	0.126607	pre-diedown HLG vs post-diedown HLG/HLS bias	0	na	as above
SILO F1 OUT	This study	8	Siloso, Sentosa, Singapore	1.25969	103.812	2 = U-series	na	na	2570.32	7.25739	7.25739	na	0.1225	na	na	-1.25866	-0.0312561	0.006	0.006	0	3 = Fixed biological indicators	coral microatoll	concentric rings characteristic of microatolls; synapticulotheca adjoining septa	-1.514 +/- 0.102	0.255405	0.125699	0.125699	0.225082	0.126607	0.126607	pre-diedown HLG vs post-diedown HLG/HLS bias	0	na	as above
SILO F1 IN	This study	8	Siloso, Sentosa, Singapore	1.25969	103.812	2 = U-series	na	na	2728.88	8.26226	8.26226	na	0.0625	na	na	-1.29866	-0.0712561	0.006	0.006	0	3 = Fixed biological indicators	coral microatoll	concentric rings characteristic of microatolls; synapticulotheca adjoining septa	-1.514 +/- 0.102	0.215405	0.125699	0.125699	0.185082	0.126607	0.126607	pre-diedown HLG vs post-diedown HLG/HLS bias	0	na	as above
SILO F6	This study	8	Siloso, Sentosa, Singapore	1.25966	103.812	2 = U-series	na	na	2782.22	9.54268	9.54268	na	0.0735	na	na	-1.20242	0.0249799	0.006	0.006	0	3 = Fixed biological indicators	coral microatoll	concentric rings characteristic of microatolls; synapticulotheca adjoining septa	-1.514 +/- 0.102	0.311641	0.125699	0.125699	0.281318	0.126607	0.126607	pre-diedown HLG vs post-diedown HLG/HLS bias	0	na	as above
SILO F7	This study	8	Siloso, Sentosa, Singapore	1.2596	103.812	2 = U-series	na	na	2805.04	11.5429	11.5429	na	0.075	na	na	-1.22763	-0.00023257	0.006	0.006	0	3 = Fixed biological indicators	coral microatoll	concentric rings characteristic of microatolls; synapticulotheca adjoining septa	-1.514 +/- 0.102	0.286429	0.125699	0.125699	0.256105	0.126607	0.126607	pre-diedown HLG vs post-diedown HLG/HLS bias	0	na	as above
SILO F15 OUT	This study	8	Siloso, Sentosa, Singapore	1.25949	103.813	2 = U-series	na	na	1714.97	13.0892	13.0892	na	0.0625	na	na	-1.53575	-0.308345	0.006	0.006	0	3 = Fixed biological indicators	coral microatoll	concentric rings characteristic of microatolls; synapticulotheca adjoining septa	-1.514 +/- 0.102	-0.0216842	0.125699	0.125699	0.0302509	0.165558	0.165558	erosion and pre-diedown HLG vs post-diedown HLG/HLS bias	0	na	as above
SILO F15 IN	This study	8	Siloso, Sentosa, Singapore	1.25949	103.813	2 = U-series	na	na	1884.44	18.284	18.284	na	0.09	na	na	-1.49075	-0.263345	0.006	0.006	0	3 = Fixed biological indicators	coral microatoll	concentric rings characteristic of microatolls; synapticulotheca adjoining septa	-1.514 +/- 0.102	0.0233158	0.125699	0.125699	0.0752509	0.165558	0.165558	erosion and pre-diedown HLG vs post-diedown HLG/HLS bias	0	na	as above
SILO F15 MID	This study	8	Siloso, Sentosa, Singapore	1.25949	103.813	2 = U-series	na	na	1852.8	25.8215	25.8215	na	0.1375	na	na	-1.5001	-0.272699	0.006	0.006	0	3 = Fixed biological indicators	coral microatoll	concentric rings characteristic of microatolls; synapticulotheca adjoining septa	-1.514 +/- 0.102	0.013962	0.125699	0.125699	0.0658971	0.165558	0.165558	erosion and pre-diedown HLG vs post-diedown HLG/HLS bias	0	na	as above
Published data from Singapore
GEY PS1 72cm	Bird et al., 2010 (as in Mann et al., 2019; Chua et al., 2021)	8	Geylang, Singapore	1.31371	103.892	1 = Radiocarbon	1301	192	1201	380	410	nd	nd	nd	1	-1.15	na	0.203777	0.187417	0	5 = Sedimentary (e.g., deltaic, estuarine, wetland, lacustrine, marine facies)	(mangrove?) peat	visual interpretation and stratigraphic association; more organic rich	MTL to HAT	-1.9298	0.809086	0.805121	-1.9298	0.809086	0.805121	na	0	na	27: sample depth unclear; assumed up to 4m sample depth to be conservative (for 0.02m/m of non-vertical drilling uncertainty). Sample should be within 4 m depth (pers. comms.). 42-51: m msl; tidal datums published by Maritme Port Authority (2024) for Tanjong Pagar and Tanah Merah Ports 59-60: half the maximum absolute difference in tides predicted by the Maritime Port Authority for Singapore for …
LCK 4-1-4	Bird et al., 2007; 2010 (as in Mann et al., 2019; Chua et al., 2021)	8	Lim Chu Kang, Singapore	1.44674	103.709	1 = Radiocarbon	1879	191	1825	483	430	nd	nd	nd	0	-0.35	na	0.203777	0.187417	0	5 = Sedimentary (e.g., deltaic, estuarine, wetland, lacustrine, marine facies)	intertidal deposit (organic and clay-rich mud)	visual interpretation and stratigraphic association	LAT to HAT	-0.176661	1.91727	1.9156	-0.176661	1.91727	1.9156	na	0	na	27: sample depth unclear; assumed up to 4m sample depth to be conservative (for 0.02m/m of non-vertical drilling uncertainty). Sample should be within 4 m depth (pers. comms.). 42-51: m msl; tidal datums published by Maritme Port Authority (2024); interpolated for Sembawang port and West Tuas port 54, 56: based on Bird et al. 2007, the indicative meaning assigned to this sample (in Bird et al., 2…
LCK-1 0cm	Bird et al., 2007; 2010 (as in Mann et al., 2019; Chua et al., 2021)	8	Lim Chu Kang, Singapore	1.44674	103.709	1 = Radiocarbon	2397	191	2449	468	502	nd	nd	nd	0	-0.01	na	0.203777	0.187417	0	5 = Sedimentary (e.g., deltaic, estuarine, wetland, lacustrine, marine facies)	intertidal deposit (organic and clay-rich mud)	visual interpretation and stratigraphic association	LAT to HAT	0.163339	1.91727	1.9156	0.163339	1.91727	1.9156	na	0	na	as above
SBU3-1-6	Bird et al., 2007; 2010 (as in Mann et al., 2019; Chua et al., 2021)	8	Sungei Buloh, Singapore	1.44523	103.734	1 = Radiocarbon	2241	200	2262	486	512	nd	0.93	nd	0	1.1	na	0.114328	0.112805	0	5 = Sedimentary (e.g., deltaic, estuarine, wetland, lacustrine, marine facies)	(mangrove?) peat	visual interpretation and stratigraphic association	MTL to HAT	0.26776	0.94397	0.943786	0.26776	0.94397	0.943786	na	0	na	17: sample depth from thesis; subtracted sample elevation (1.1 m msl) from core top elevation (2.03m msl) 27: sample depth unclear; assumed up to 4m sample depth to be conservative (for 0.02m/m of non-vertical drilling uncertainty). Sample should be within 4 m depth (pers. comms.) 30,31: levelling was done using traditional levelling not differential GPS 38a: sample elevation in Bird et al. 2010 …
SEK-5	Bird et al., 2007; 2010 (as in Mann et al., 2019; Chua et al., 2021)	8	Pulau Sekudu, Singapore	1.404	103.99	1 = Radiocarbon	1720	60	1360	303	293	nd	na	nd	1	-1.21	na	1.10458	1.10458	-1	1 = Coral reefs	coral	coral head	< MHWN	-1.71	1.1136	1.1136	-1.71	1.1136	1.1136	na	0	na	27: sample depth unclear; assumed up to 4m sample depth to be conservative (for 0.02m/m of non-vertical drilling uncertainty). Sample should be within 4 m depth (pers. comms.). 42-51: m msl; tidal datums published by Maritme Port Authority (2024) for Tanjong Changi Tide Gauge 59-60: half the maximum absolute difference in tides predicted by the Maritime Port Authority for Singapore for Sembawang …
BETA 78268	Hesp et al. 1998 (as in Horton et al., 2005; Mann et al., 2019)	8	Glory Development Construction Site, Singapore	1.33333	103.75	1 = Radiocarbon	3530	128.062	3823	329	342	na	0.5	2.1	1	2.16	n/a	0.105	0.105	0	5 = Sedimentary (e.g., deltaic, estuarine, wetland, lacustrine, marine facies)	mangrove peat with Nypa associations	leaf remains of Nypa fruticans (Nipah palm); found with piece of wood with seagrass remains indicating reach of seawater	MHWN to HAT	1.06572	0.688512	0.688512	1.06572	0.688512	0.688512	na	0	na	30: dumpy levelling uncertainty reported as 3 cm to local vertical benchmarks 42-51: interpolated tidal datums from Maritime Port Authority of Singapore (2024) for West Coast Port and Jurong Wharf Port of the Admiralty Totaltide 56: Nypa fruticans are found in the upper intertidal zone near high water (Zhang et al., 2021; Tam et al., 2018; Teo et al., 2010) 59-60: half the maximum absolute differ…
Published data from East Coast Peninsula Malaysia
HA1	Kamaludin et al. 2016	8	Merang, Malaysia	5.47645	102.928	1 = Radiocarbon	910	30	1290	228	219	negative	0.89	0.192286	1	1.523	na	0.107317	0.10583	1	5 = Sedimentary (e.g., deltaic, estuarine, wetland, lacustrine, marine facies)	undifferentiated peat	field observations	> MTL	1.50569	0.107317	0.10583	1.50569	0.107317	0.10583	na	0	na	13a, 56: sample taken close to where diatoms indicate a mainly freshwater assemblage, but no diatom analysis was done at this sample depth (figure 5) 19: described in text of Kamaludin et al. 2016 as basal peat, but position of dated sample in figure 5 shows that it is intercalated 28: elevations levelled to benchmark not tides 30: levelling method unknown 75a: degree of compaction uncertain 42-5…
HA2	Kamaludin et al. 2016	8	Merang, Malaysia	5.49629	102.886	1 = Radiocarbon	910	30	870	197	193	negative	1.24	0.0155917	0	0.415	na	0.108697	0.10583	0	5 = Sedimentary (e.g., deltaic, estuarine, wetland, lacustrine, marine facies)	mangrove peat	diatoms	MTL to HAT	-0.261443	0.782383	0.78199	-0.261443	0.782383	0.78199	na	0	na	13a, 56: described as peat in the text of Kamaludin et al. 2016, formed above marine clay; brackish environment supported by dominance of brackish diatoms at this depth, with marine diatoms beneath and freshwater diatoms dominating above; interpreted stratigraphy as regressive sequence, where the peat is a mangrove peat (though formally it was not described as mangrove peat in the text) 28: eleva…
HA3	Kamaludin et al. 2016	8	Merang, Malaysia	5.49617	102.895	1 = Radiocarbon	910	30	964	277	231	negative	0.84	0.0596916	1	0.18	na	0.107155	0.10583	0	5 = Sedimentary (e.g., deltaic, estuarine, wetland, lacustrine, marine facies)	mangrove peat	diatoms	MTL to HAT	-0.499704	0.785109	0.784929	-0.499704	0.785109	0.784929	na	0	na	13a, 56: described as peat in the text of Kamaludin et al. 2016, formed above marine clay; brackish environment supported by dominance of brackish diatoms at this depth, with marine diatoms beneath and freshwater diatoms dominating above; interpreted stratigraphy as regressive sequence, where the peat is a mangrove peat (though formally it was not described as mangrove peat in the text) 19: descr…
HA2	Tam et al. 2018 (as in Chua et al., 2021)	8	Merang, Malaysia	5.49	102.89	1 = Radiocarbon	910	30	828	82	91	negative	1.23	5	1	na	na	0.144673	0.142566	0	5 = Sedimentary (e.g., deltaic, estuarine, wetland, lacustrine, marine facies)	Cyeraceae swamp	pollen	0.2 m +/- 0.2 m NLSD	-1.03	0.24684	0.245611	-1.02	0.247043	0.245815	compaction	0	na	36,56: relative to National Land Survey datum
HA3	Tam et al. 2018 (as in Chua et al., 2021)	8	Merang, Malaysia	5.49	102.9	1 = Radiocarbon	990	30	877	80	83	negative	0.84	5	1	na	na	0.143552	0.142566	0	5 = Sedimentary (e.g., deltaic, estuarine, wetland, lacustrine, marine facies)	Cyeraceae swamp	pollen	0.2 m +/- 0.2 m NLSD	-0.865	0.246185	0.245611	-0.515	0.249414	0.248847	compaction	0	na	as above
HA11	Tam et al. 2018 (as in Chua et al., 2021)	8	Merang, Malaysia	5.47	102.93	1 = Radiocarbon	1260	30	1204	78	127	negative	1.7	4	1	na	na	0.146564	0.142566	0	5 = Sedimentary (e.g., deltaic, estuarine, wetland, lacustrine, marine facies)	mid mangrove	pollen	0.4 m +/- 0.15 m NLSD	-0.606	0.209716	0.206942	-0.226	0.213497	0.210772	compaction	0	na	as above
HA9	Tam et al. 2018 (as in Chua et al., 2021)	8	Merang, Malaysia	5.49	102.9	1 = Radiocarbon	1310	30	1234	60	58	negative	0.87	5	1	na	na	0.143624	0.142566	0	5 = Sedimentary (e.g., deltaic, estuarine, wetland, lacustrine, marine facies)	back mangrove	pollen	0.5 m +/- 0.1 m NLSD	-0.807	0.175008	0.174141	-0.717	0.175293	0.174428	compaction	0	na	as above
HA1	Tam et al. 2018 (as in Chua et al., 2021)	8	Merang, Malaysia	5.48	102.92	1 = Radiocarbon	1340	30	1254	52	78	negative	0.91	0.4	1	na	na	0.143723	0.142566	0	5 = Sedimentary (e.g., deltaic, estuarine, wetland, lacustrine, marine facies)	Gelam forest	pollen	0.95 m +/- 0.3 m NLSD	-0.342	0.33265	0.332152	-0.262	0.332801	0.332303	compaction	0	na	as above
HA12	Tam et al. 2018 (as in Chua et al., 2021)	8	Merang, Malaysia	5.46	102.93	1 = Radiocarbon	1450	30	1336	43	37	negative	0.88	3	1	na	na	0.143648	0.142566	0	5 = Sedimentary (e.g., deltaic, estuarine, wetland, lacustrine, marine facies)	Nypa swamp	pollen	0.5 m +/- 0.2 m NLSD	-0.112	0.246241	0.245611	-0.082	0.246444	0.245815	compaction	0	na	as above
HA18	Tam et al. 2018 (as in Chua et al., 2021)	8	Merang, Malaysia	5.5	102.92	1 = Radiocarbon	1750	30	2016	95	83	negative	0.34	5	1	na	na	0.142728	0.142566	0	5 = Sedimentary (e.g., deltaic, estuarine, wetland, lacustrine, marine facies)	back mangrove	pollen	0.5 m +/- 0.1 m NLSD	-0.137	0.174273	0.174141	0.383	0.184313	0.184187	compaction	0	na	as above
HA4	Tam et al. 2018 (as in Chua et al., 2021)	8	Merang, Malaysia	5.45	102.93	1 = Radiocarbon	1900	30	1805	83	80	negative	0.75	3	1	na	na	0.143353	0.142566	0	5 = Sedimentary (e.g., deltaic, estuarine, wetland, lacustrine, marine facies)	Nypa swamp	pollen	0.5 m +/- 0.2 m NLSD	0.026	0.246069	0.245611	0.436	0.251098	0.250649	compaction	0	na	as above
HA8	Tam et al. 2018 (as in Chua et al., 2021)	8	Merang, Malaysia	5.45	102.93	1 = Radiocarbon	1940	30	1861	79	115	negative	0.81	1	1	na	na	0.143483	0.142566	0	5 = Sedimentary (e.g., deltaic, estuarine, wetland, lacustrine, marine facies)	back mangrove	pollen	0.5 m +/- 0.1 m NLSD	0.249	0.174893	0.174141	0.489	0.177447	0.176706	compaction	0	na	as above
HA22	Tam et al. 2018 (as in Chua et al., 2021)	8	Merang, Malaysia	5.5	102.92	1 = Radiocarbon	2060	30	1640	71	82	negative	0.56	0.8	1	na	na	0.143005	0.142566	0	5 = Sedimentary (e.g., deltaic, estuarine, wetland, lacustrine, marine facies)	mid mangrove	pollen	0.4 m +/- 0.15 m NLSD	-0.242	0.207245	0.206942	-0.042	0.208208	0.207906	compaction	0	na	as above
HA10	Tam et al. 2018 (as in Chua et al., 2021)	8	Merang, Malaysia	5.48	102.92	1 = Radiocarbon	2100	30	2065	219	74	negative	0.65	4	1	na	na	0.143157	0.142566	0	5 = Sedimentary (e.g., deltaic, estuarine, wetland, lacustrine, marine facies)	mid mangrove	pollen	0.4 m +/- 0.15 m NLSD	0.122	0.20735	0.206942	0.132	0.207591	0.207183	compaction	0	na	as above
HA7	Tam et al. 2018 (as in Chua et al., 2021)	8	Merang, Malaysia	5.45	102.94	1 = Radiocarbon	2270	30	2259	88	102	negative	0.89	2	1	na	na	0.143673	0.142566	0	5 = Sedimentary (e.g., deltaic, estuarine, wetland, lacustrine, marine facies)	Cyeraceae swamp	pollen	0.2 m +/- 0.2 m NLSD	0.559	0.246256	0.245611	0.639	0.246459	0.245815	compaction	0	na	as above
B1	Zhang et al. 2021	8	Kuantan, Malaysia	3.73964	103.287	1 = Radiocarbon	2510	30	2599	133	109	negative	0.46	1.8	1	1.06	na	0.316228	0.316228	0	5 = Sedimentary (e.g., deltaic, estuarine, wetland, lacustrine, marine facies)	transition zone between mangrove and estuarine swamp	pollen	0.9 +/- 0.5 m msl	0.16	0.591608	0.591608	0.29	0.595168	0.595168	compaction	0	na	18: Zhang et al. 2021 noted that this value is estimated 24,25,28,30,31: elevations not levelled to the tides; levelled to benchmark tied to national datum using RTK. Zhang et al. 2021 stated in text that vertical uncertainties from coring, subsampling, and levelling to mean sea level was estimated as +/- 0.3 m, which we report here in the levelling uncertainty column 59, 60: indicative range and…
B2-2	Zhang et al. 2021	8	Kuantan, Malaysia	3.73958	103.285	1 = Radiocarbon	2550	30	2647	103	148	na	0.34	1.85	1	1.45	na	0.316228	0.316228	0	5 = Sedimentary (e.g., deltaic, estuarine, wetland, lacustrine, marine facies)	estuarine swamp	pollen	1.2 +/- 0.35 m msl	0.25	0.471699	0.471699	0.39	0.476865	0.476865	compaction	0	na	as above
B3	Zhang et al. 2021	8	Kuantan, Malaysia	3.73961	103.283	1 = Radiocarbon	720	30	661	59	94	negative	0.22	1.4	1	1.44	na	0.316228	0.316228	0	5 = Sedimentary (e.g., deltaic, estuarine, wetland, lacustrine, marine facies)	transition zone between estuarine swamp and upland vegetation	pollen	1.6 +/- 0.3 m msl	-0.16	0.43589	0.43589	-0.13	0.436148	0.436148	compaction	0	na	as above
B4	Zhang et al. 2021	8	Kuantan, Malaysia	3.73961	103.281	1 = Radiocarbon	2690	30	2798	53	46	negative	0.36	1.7	1	1.36	na	0.316228	0.316228	0	5 = Sedimentary (e.g., deltaic, estuarine, wetland, lacustrine, marine facies)	transition zone between mangrove and estuarine swamp	pollen	0.9 +/- 0.5 m msl	0.46	0.591608	0.591608	0.6	0.595735	0.595735	compaction	0	na	as above
B6	Zhang et al. 2021	8	Kuantan, Malaysia	3.73947	103.28	1 = Radiocarbon	3300	30	3517	60	66	negative	0.39	0.6	1	1.6	na	0.316228	0.316228	0	5 = Sedimentary (e.g., deltaic, estuarine, wetland, lacustrine, marine facies)	transition zone between mangrove and estuarine swamp	pollen	0.9 +/- 0.5 m msl	0.7	0.591608	0.591608	0.76	0.592368	0.592368	compaction	0	na	as above
B7-1	Zhang et al. 2021	8	Kuantan, Malaysia	3.73983	103.277	1 = Radiocarbon	3300	30	3517	60	66	na	0.33	1.64	1	1.88	na	0.316228	0.316228	0	5 = Sedimentary (e.g., deltaic, estuarine, wetland, lacustrine, marine facies)	estuarine swamp	pollen	1.2 +/- 0.35 m msl	0.68	0.471699	0.471699	0.85	0.479296	0.479296	compaction	0	na	as above
B9	Zhang et al. 2021	8	Kuantan, Malaysia	3.73972	103.273	1 = Radiocarbon	2870	30	2995	141	117	na	0.15	0.9	1	2.11	na	0.316228	0.316228	0	5 = Sedimentary (e.g., deltaic, estuarine, wetland, lacustrine, marine facies)	estuarine swamp	pollen	1.2 +/- 0.35 m msl	0.91	0.471699	0.471699	0.99	0.473392	0.473392	compaction	0	na	as above
SRR-6573	Horton et al. 2005 (as in Chua et al., 2021)	8	Thale Noi, Thailand	7.75	100.167	1 = Radiocarbon	2435	111.803	2515	243	338	na	0.535	6.135	na	1.665	na	0.2781	0.277894	1	5 = Sedimentary (e.g., deltaic, estuarine, wetland, lacustrine, marine facies)	freshwater peat	fibrous peat sediments characterized by freshwater plant macrofossils	> MTL	1.6825	0.283795	0.283593	1.6825	0.283795	0.283593	na	0	na	1: labID for this sample not reported in Horton et al. 2005 but found in the online radiocarbon database: https://www.environmental14c.co.uk/req_allocation.php 17: sample depth is reported in the online radiocarbon database: https://www.environmental14c.co.uk/req_allocation.php 38a: this sample was described in the text of Horton et al. 2005 (page 1204) as being sampled from -1.47 m msl at the up…
GaK-9563	Tjia et al. 1983 (as in Chua et al. 2021)	8	Tioman, Malaysia	2.75	104.25	1 = Radiocarbon	1306.54	416.545	944	842	338	na	na	na	na	-0.7	na	0.474137	0.474137	0	5 = Sedimentary (e.g., deltaic, estuarine, wetland, lacustrine, marine facies)	shore platform	coral reef, taxa unspecified, now beeing abraded; conservatively interpreted as marine limiting	LAT to MHHW	-0.23	1.44005	1.44005	-0.23	1.44005	1.44005	na	0	na	28: elevations measured at high tide; for uncertainty in what "high tide" means, assigned +/- half the range from MTL-HAT 30: levelling method unknown 42-51: from Admiralty Totaltide (2021) for Teluk Tekek port 59-60: half the maximum absolute difference in tides predicted by the ATT for Teluk Tekek port and Pulau Babi Besar port 56: shore platformtends to form between (midway of wave-breaking de…
GaK-9559	Tjia et al. 1983 (as in Horton et al.2005; Chua et al. 2021)	8	Tioman, Malaysia	2.75	104.25	1 = Radiocarbon	2274.59	432.263	1982	1058	832	na	na	na	na	2.1	na	0.474243	0.474243	-1	5 = Sedimentary (e.g., deltaic, estuarine, wetland, lacustrine, marine facies)	algal crust	Shell, taxa unspecified; conservatively interpreted as marine limiting	< MHHW	1.22	0.501354	0.501354	1.22	0.501354	0.501354	na	0	na	28: elevations measured at high tide; for uncertainty in what "high tide" means, assigned +/- half the range from MTL-HAT 30: levelling method unknown 42-51: from Admiralty Totaltide (2021) for Teluk Tekek port 59-60: half the maximum absolute difference in tides predicted by the ATT for Teluk Tekek port and Pulau Babi Besar port 75a: attached to bouler; boulder may not be in-situ
GaK-9566	Tjia et al. 1983 (as in Horton et al.2005; Chua et al. 2021)	8	Tioman, Malaysia	2.75	104.25	1 = Radiocarbon	2744.59	439.49	2526	1089	1011	na	na	na	na	2.6	na	0.474243	0.474243	0	5 = Sedimentary (e.g., deltaic, estuarine, wetland, lacustrine, marine facies)	fossil oysters	Shell, taxa unspecified; conservatively interpreted as marine limiting	LAT to HAT	2.57	1.91673	1.91673	2.57	1.91673	1.91673	na	0	na	as above
GaK-9567	Tjia et al. 1983 (as in Chua et al. 2021)	8	Tioman, Malaysia	2.75	104.25	1 = Radiocarbon	3014.59	439.49	2858	1111	1067	na	na	na	na	1.4	na	0.474137	0.474137	0	5 = Sedimentary (e.g., deltaic, estuarine, wetland, lacustrine, marine facies)	fossil oysters	Oyster shells (dead) still attached to huge boulders of metavolcanic rock; conservatively interpreted as marine limiting	LAT to HAT	1.37	1.9167	1.9167	1.37	1.9167	1.9167	na	0	na	as above
GaK-9565	Tjia et al. 1983 (as in Horton et al.2005; Chua et al. 2021)	8	Tioman, Malaysia	2.75	104.25	1 = Radiocarbon	3534.59	455.688	3516	1186	1096	na	na	na	na	1.9	na	0.474243	0.474243	0	5 = Sedimentary (e.g., deltaic, estuarine, wetland, lacustrine, marine facies)	fossil oysters	Oyster shells (dead) still attached to huge boulders of metavolcanic rock; conservatively interpreted as marine limiting	LAT to HAT	1.87	1.91673	1.91673	1.87	1.91673	1.91673	na	0	na	as above
Published data from West Coast Peninsula Malaysia
I-12233	Tjia et al. 1992	8	Langkawi, Malaysia	6.455	99.814	1 = Radiocarbon	785	125	740	192	198	na	nd	nd	nd	0.0942209	na	0.871995	0.871995	1	5 = Sedimentary (e.g., deltaic, estuarine, wetland, lacustrine, marine facies)	undifferentiated peat	field observations	> MTL	0.071407	0.878422	0.878422	0.071407	0.878422	0.878422	na	0	na	5,6: site was described in the text of Tjia et al. 1992 as Tanjung Batu Kulat; estimated location from https://mapcarta.com/25955228 28: sample described as 0.8m below high tide; assigned "high tide" as the midpoint of MTL-HAT, and tidal uncertainty as half the range from MTL-HAT 30: levelling method unknown 42-51: taken from Admiralty TotalTide tidal datum 2021, interpolated between Teluk Ewa po…
I-9888	Tjia et al. 1992 (as in Mann et al. 2019)	8	Teluk Batik, Malaysia	4.18333	100.6	1 = Radiocarbon	865	80	516	292	282	na	na	na	na	-1.17575	na	0.03	0.03	0	3 = Fixed biological indicators	emerged oyster in growth position	field observations	LAT to HAT	-1.09924	2.30787	2.30787	-1.09924	2.30787	2.30787	na	0	na	5,6: site was described in the text of Tjia et al. 1992 as Tanjung Batu Kulat; estimated location from https://mapcarta.com/25955228 28: sample described as 0.8m below high tide; assigned "high tide" as the midpoint of MTL-HAT, and tidal uncertainty as half the range from MTL-HAT 30: levelling method unknown 42-51: taken from Admiralty TotalTide tidal datum 2021, interpolated for Pulau Katak port…
I-9887	Tjia et al. 1992 (as in Mann et al. 2019)	8	Jeram, Selangor, Malaysia	3.16667	100.25	1 = Radiocarbon	2805	90	2640	416	377	na	na	na	na	0.845	na	1.37533	1.37533	na	na	na	na	na	na	na	na	na	na	na	na	1	unclear what was dated; could not assign an indicative meaning	28: sample described as 0.35m below high tide; assigned "high tide" as the midpoint of MTL-HAT, and tidal uncertainty as half the range from MTL-HAT 30: levelling method unknown 42-51: taken from Admiralty TotalTide tidal datum 2021 for Pulau Angsa port 76: sample only described as "molluscs"; could not assign indicative meaning
Hv 7598	Geyh et al. 1979 (as in Mann et al. 2019; Chua et al. 2020)	8	Port Dickson, Malaysia	2.51667	101.767	1 = Radiocarbon	1012.1	89.1351	914	260	185	negative	nd	nd	nd	-0.7	na	1.25205	1.25205	0	5 = Sedimentary (e.g., deltaic, estuarine, wetland, lacustrine, marine facies)	mangrove	field observations	MTL to HAT	-1.675	1.57407	1.57407	-1.675	1.57407	1.57407	na	0	na	27: sample depth not known, cannot determine non-vertical drilling uncertainty 30, 38: used midpoint of reported elevation range as the sample elevation (m msl), and half the reported range as the levelling uncertainty 42-51: taken from Admiralty TotalTide tidal datum 2021 for Port Dickson 59-60: half the maximum absolute difference in tides predicted by the ATT for Port Dickson and Tanjung Tuan …
Hv 7603	Geyh et al. 1979 (as in Mann et al. 2019; Chua et al. 2020)	8	Pasir Panjang, Malaysia	2.41667	101.967	1 = Radiocarbon	1107.06	82.9376	1030	230	231	negative	nd	nd	nd	-0.615	na	1.15493	1.15493	0	5 = Sedimentary (e.g., deltaic, estuarine, wetland, lacustrine, marine facies)	mangrove	field observations	MTL to HAT	-1.45838	1.4498	1.4498	-1.45838	1.4498	1.4498	na	0	na	as above, except 42-51: taken from Admiralty TotalTide tidal datum 2021, interpolated for Tanjung Tuan and Port Dickson 59-60: half the maximum absolute difference in tides predicted by the ATT for Port Dickson and Tanjung Tuan
Hv 7588	Geyh et al. 1979 (as in Mann et al. 2019; Chua et al. 2020)	8	Senggarang, Malaysia	1.76667	103.017	1 = Radiocarbon	2085.45	186.645	2068	624	471	nd	nd	nd	nd	1.9	na	1.20525	1.20525	1	5 = Sedimentary (e.g., deltaic, estuarine, wetland, lacustrine, marine facies)	undifferentiated peat	field observations	> MTL	1.885	1.20931	1.20931	1.885	1.20931	1.20931	na	0	na	as above, except 42-51: taken from Admiralty TotalTide tidal datum 2021 for Tanjung Laboh 59-60: half the maximum absolute difference in tides predicted by the ATT for Tanjung Laboh and Kuala Batu Pahat port
GaK-3308	Tjia et al. 1972 (as in Mann et al. 2019)	8	Langkawi, Malaysia	6.28333	99.8167	1 = Radiocarbon	na	na	na	na	na	na	na	na	na	2.3435	na	0.711814	0.711814	na	na	na	na	na	na	na	na	na	na	na	na	1	unclear what was dated; could not assign an indicative meaning	8-12: sample not corrected for isotopic fractionation but could not assume a value for correction as it was unclear what was dated, other than a "shell" 28, 38: sample is 1.5 m - 1.8 m above high tide level; assumed high tide level as midpoint between MTL and HAT, and assigned uncertainty for half the range from MTL-HAT for uncertainty in what high tide level means 30: levelling method unknown, b…
Published data from Riau Islands
PNTN-A-F1	Wan et al. 2020	8	Natuna	4.08664	108.294	2 = U-series	na	na	1419.3	8.2	8.2	na	na	na	na	0.698	na	0.0205913	0.0205913	0	3 = Fixed biological indicators	coral microatoll	concentric rings characteristic of microatolls	23.7 cm +/- 28.7 cm above lowest predicted tide in 2012	0.461	0.406401	0.406401	0.486	0.407169	0.406401	erosion	0	na	10a, 11a, 12a: corrected 230Th age of dated sample (weighted where there were dated replicates) 10b,11b,12b: extrapolated age of top of core 28: maximum residual misfit between tidal predictions and surveyed water levels (Wan et al. 2020) 42-51: taken from Admiralty TotalTide tidal datum 2021 for Penagi 58: added in quadrature indicative range uncertainty twice; once for fossil, once for living 6…
PNTN-B-F1	Wan et al. 2020	8	Natuna	4.08738	108.293	2 = U-series	na	na	1932	9.3	9.3	na	na	na	na	0.612	na	0.0205913	0.0205913	0	3 = Fixed biological indicators	coral microatoll	concentric rings characteristic of microatolls	23.7 cm +/- 28.7 cm above lowest predicted tide in 2012	0.375	0.406401	0.406401	0.4	0.407169	0.406401	erosion	0	na	10a, 11a, 12a: corrected 230Th age of dated sample (weighted where there were dated replicates) 10b,11b,12b: extrapolated age of top of core 28: maximum residual misfit between tidal predictions and surveyed water levels (Wan et al. 2020) 42-51: taken from Admiralty TotalTide tidal datum 2021 for Penagi 58: added in quadrature indicative range uncertainty twice; once for fossil, once for living 6…
PNTN-B-F2	Wan et al. 2020	8	Natuna	4.12012	108.244	2 = U-series	na	na	1776.1	11.9	9.3	na	na	na	na	0.611	na	0.0205913	0.0205913	0	3 = Fixed biological indicators	coral microatoll	concentric rings characteristic of microatolls	23.7 cm +/- 28.7 cm above lowest predicted tide in 2012	0.374	0.406401	0.406401	0.399	0.407169	0.406401	erosion	0	na	10a, 11a, 12a: corrected 230Th age of dated sample (weighted where there were dated replicates) 10b,11b,12b: extrapolated age of top of core 28: maximum residual misfit between tidal predictions and surveyed water levels (Wan et al. 2020) 42-51: taken from Admiralty TotalTide tidal datum 2021 for Penagi 58: added in quadrature indicative range uncertainty twice; once for fossil, once for living 6…
PNTN-B-F3	Wan et al. 2020	8	Natuna	4.12103	108.244	2 = U-series	na	na	1714.3	9.2	9.3	na	na	na	na	0.477	na	0.0205913	0.0205913	0	3 = Fixed biological indicators	coral microatoll	concentric rings characteristic of microatolls	23.7 cm +/- 28.7 cm above lowest predicted tide in 2012	0.24	0.406401	0.406401	0.265	0.407169	0.406401	erosion	0	na	10a, 11a, 12a: corrected 230Th age of dated sample (weighted where there were dated replicates) 10b,11b,12b: extrapolated age of top of core 28: maximum residual misfit between tidal predictions and surveyed water levels (Wan et al. 2020) 42-51: taken from Admiralty TotalTide tidal datum 2021 for Penagi 58: added in quadrature indicative range uncertainty twice; once for fossil, once for living 6…
PNTN-C-F1	Wan et al. 2020	8	Natuna	4.12232	108.243	2 = U-series	na	na	2953.1	12.9	9.3	na	na	na	na	0.772	na	0.0205913	0.0205913	0	3 = Fixed biological indicators	coral microatoll	concentric rings characteristic of microatolls	23.7 cm +/- 28.7 cm above lowest predicted tide in 2012	0.535	0.406401	0.406401	0.56	0.407169	0.406401	erosion	0	na	10a, 11a, 12a: corrected 230Th age of dated sample (weighted where there were dated replicates) 10b,11b,12b: extrapolated age of top of core 28: maximum residual misfit between tidal predictions and surveyed water levels (Wan et al. 2020) 42-51: taken from Admiralty TotalTide tidal datum 2021 for Penagi 58: added in quadrature indicative range uncertainty twice; once for fossil, once for living 6…
PNTN-C-F2	Wan et al. 2020	8	Natuna	3.99685	108.355	2 = U-series	na	na	2277	12.6	9.3	na	na	na	na	0.68	na	0.0205913	0.0205913	0	3 = Fixed biological indicators	coral microatoll	concentric rings characteristic of microatolls	23.7 cm +/- 28.7 cm above lowest predicted tide in 2012	0.443	0.406401	0.406401	0.468	0.407169	0.406401	erosion	0	na	10a, 11a, 12a: corrected 230Th age of dated sample (weighted where there were dated replicates) 10b,11b,12b: extrapolated age of top of core 28: maximum residual misfit between tidal predictions and surveyed water levels (Wan et al. 2020) 42-51: taken from Admiralty TotalTide tidal datum 2021 for Penagi 58: added in quadrature indicative range uncertainty twice; once for fossil, once for living 6…
PNTN-D-F1	Wan et al. 2020	8	Natuna	3.99588	108.356	2 = U-series	na	na	3366.8	15.8	9.3	na	na	na	na	0.729	na	0.0205913	0.0205913	0	3 = Fixed biological indicators	coral microatoll	concentric rings characteristic of microatolls	23.7 cm +/- 28.7 cm above lowest predicted tide in 2012	0.492	0.406401	0.406401	0.517	0.407169	0.406401	erosion	0	na	10a, 11a, 12a: corrected 230Th age of dated sample (weighted where there were dated replicates) 10b,11b,12b: extrapolated age of top of core 28: maximum residual misfit between tidal predictions and surveyed water levels (Wan et al. 2020) 42-51: taken from Admiralty TotalTide tidal datum 2021 for Penagi 58: added in quadrature indicative range uncertainty twice; once for fossil, once for living 6…
PNTN-D-F2	Wan et al. 2020	8	Natuna	3.98352	108.378	2 = U-series	na	na	4696.5	8.9	9.3	na	na	na	na	0.9	na	0.0205913	0.0205913	0	3 = Fixed biological indicators	coral microatoll	concentric rings characteristic of microatolls	23.7 cm +/- 28.7 cm above lowest predicted tide in 2012	0.663	0.406401	0.406401	0.688	0.407169	0.406401	erosion	0	na	10a, 11a, 12a: corrected 230Th age of dated sample (weighted where there were dated replicates) 10b,11b,12b: extrapolated age of top of core 28: maximum residual misfit between tidal predictions and surveyed water levels (Wan et al. 2020) 42-51: taken from Admiralty TotalTide tidal datum 2021 for Penagi 58: added in quadrature indicative range uncertainty twice; once for fossil, once for living 6…

## Sheet: U-series (this study)
Lab ID	Unique sample ID	% calcite	Instrument	Decay cnsts	Th-U Spike Calib	234U/238U Calib	232Th	abs uncert	238U	abs uncert	230Th / 232Th	abs uncert	[230Th/238U]ACT	abs uncert	[234U/238U]ACT	abs uncert	230Th Age (yr)***	abs uncert	230Th Age (yr BP)**	abs uncert	Initial δ234U *	abs uncert	w_i	t_i*w_i	230Th Age (yr BP)****		Notes
		%		[enter 1, 2, or 3 ]	[enter SE or G]	[enter SE or G]	ppb	± 2s	ppm	± 2s	atomic x 10-6	± 2s		± 2s		± 2s	(uncorrected)	± 2s	(corrected)	± 2s	(corrected)	± 2s			(corrected, combined replicates)	± 2s
S1199	SILO F1 OUT B1	0.791	MCP-ICP-MS	3	SE	G	0.444188	0.00898861	2.55064	0.00344624	2615.05	53.143	0.0276205	6.36471e-05	1.14554	0.00162952	2660.15	7.29546	2583.73	7.93111	146.637	1.64179	0.0635904	164.301	2578	5.58319	combined age used to produce SLIP
S1214	SILO F1 OUT B2	0.791	MCP-ICP-MS	3	SE	G	0.371041	0.00759208	2.31335	0.00308534	2834.31	58.2444	0.0275716	6.40548e-05	1.14851	0.00164811	2648.43	7.32354	2572.37	7.861	149.62	1.66046	0.0647299	166.509
S1200	SILO F1 IN B	0.681	MCP-ICP-MS	3	SE	G	0.527338	0.0106561	2.28395	0.00323277	2085.63	42.257	0.0292061	5.97175e-05	1.14783	0.00162868	2809.08	7.08635	2731.23	8.19689	149.001	1.64162
S1201	SILO F2 OUT B	0.525	MCP-ICP-MS	3	SE	G	0.247707	0.00508703	2.51495	0.00421365	3771.02	77.6476	0.0225269	5.05367e-05	1.14728	0.00183778	2161.56	6.02101	2087.06	6.26982	148.177	1.84902
S1202	SILO F2 IN B1	0.699	MCP-ICP-MS	3	SE	G	0.643361	0.0129764	2.30384	0.00365484	1694.06	34.3605	0.0286923	7.64235e-05	1.14554	0.00188743	2764.64	8.77333	2685.55	10.0939	146.681	1.90218	0.0392591	105.432	2684.58	6.63758	combined age used to produce SLIP
S1215	SILO F2 IN B2	0.699	MCP-ICP-MS	3	SE	G	0.60661	0.012266	2.25876	0.00318727	1759.4	35.6944	0.0286575	6.22207e-05	1.14497	0.00171449	2762.65	7.38393	2683.83	8.81036	146.102	1.72788	0.0515315	138.302
S1203	SILO F3 OUT B1	0.612	MCP-ICP-MS	3	SE	G	0.489873	0.00995879	2.67189	0.0040585	671.106	13.9275	0.00746261	3.3133e-05	1.1495	0.00204579	710.141	3.40786	633.5	4.72774	149.797	2.04986	0.178959	113.37	636.082	3.09591	combined age used to produce SLIP
S1216	SILO F3 OUT B2	0.612	MCP-ICP-MS	3	SE	G	0.405314	0.00820874	2.27514	0.00315873	693.666	14.1991	0.00749496	2.45811e-05	1.1474	0.0016542	714.538	2.56832	638.02	4.09637	147.698	1.65751	0.238376	152.088
S1204	SILO F3 IN B1	0.721	MCP-ICP-MS	3	SE	G	0.488011	0.0098825	2.31527	0.00416533	751.385	15.3336	0.00960561	2.97635e-05	1.14619	0.00226198	917.546	3.3855	840.196	5.07069	146.568	2.26781	0.15557	130.709	839.381	3.46237	combined age used to produce SLIP
S1217	SILO F3 IN B2	0.721	MCP-ICP-MS	3	SE	G	0.512169	0.0103612	2.43206	0.0030771	751.761	15.3234	0.00960179	2.68544e-05	1.14765	0.00158589	916.009	2.86974	838.67	4.73916	148.03	1.58997	0.178098	149.365
S1205	SILO F5 B	0.785	MCP-ICP-MS	3	SE	G	0.410185	0.00834076	2.19759	0.00278307	2128.17	43.4754	0.024092	5.62647e-05	1.1463	0.00158416	2315.27	6.35208	2238.54	7.17527	147.258	1.59453
S1206	SILO F6 B	0.899	MCP-ICP-MS	3	SE	G	0.682047	0.0137284	2.47153	0.00395721	1776.51	35.8454	0.0297338	6.33836e-05	1.14571	0.00177162	2865.85	7.65254	2786.84	9.10424	146.891	1.78598
S1207	SILO F7 B	0.874	MCP-ICP-MS	3	SE	G	0.740551	0.0149398	2.80273	0.00445856	1876.61	37.9786	0.0300734	6.799e-05	1.14883	0.00198154	2891.01	8.33738	2812.32	9.57375	150.043	1.99774
S1208	SILO F15 OUT B	0.85	MCP-ICP-MS	3	SE	G	0.289465	0.00598715	2.37174	0.00298351	2536.4	52.7334	0.018775	4.60977e-05	1.14604	0.00159009	1800.64	5.12137	1725.54	5.56664	146.781	1.59818
S1209	SILO F15 MID B	0.278	MCP-ICP-MS	3	SE	G	0.359505	0.00732586	2.21642	0.0034762	2067.1	42.3	0.0203351	4.96702e-05	1.14595	0.0018091	1951.71	5.72939	1875.6	6.42037	146.754	1.81907
S1210	SILO F15 IN B	0.569	MCP-ICP-MS	3	SE	G	0.365417	0.00747431	1.95509	0.00290045	1824.52	37.5363	0.0206825	5.50566e-05	1.15113	0.0018787	1976.31	6.22903	1899.59	7.06127	151.975	1.88918
S1211	SILO F18 OUT B1	0.612	MCP-ICP-MS	3	SE	G	0.943435	0.0189737	1.99851	0.0030011	626.762	12.675	0.017945	4.66472e-05	1.14692	0.00177974	1719.1	5.24691	1635.12	9.9518	147.628	1.78834	0.0403884	66.0401	1635.22	7.18229	combined age used to produce SLIP
S1219	SILO F18 OUT B2	0.612	MCP-ICP-MS	3	SE	G	0.990554	0.019937	2.03421	0.0033702	607.754	12.3162	0.0179492	5.17684e-05	1.14681	0.00169548	1719.67	5.61838	1635.32	10.3761	147.515	1.70367	0.0371532	60.7573
S1212	SILO F18 CEN B1	2.135	MCP-ICP-MS	3	SE	G	1.64828	0.0330766	1.93271	0.00257285	389.52	7.85943	0.0201479	5.01452e-05	1.14793	0.00165385	1930.22	5.60167	1836.61	16.2682	148.725	1.6628	0.0151141	27.7588	1837.25	12.0535	combined age used to produce SLIP
S1220	SILO F18 CEN B2	2.135	MCP-ICP-MS	3	SE	G	1.84171	0.0370471	1.97306	0.00378771	356.533	7.21061	0.0201844	5.73379e-05	1.14797	0.00205492	1933.68	6.55264	1838.03	17.9477	148.77	2.06604	0.0124178	22.8242
S1213	SILO F18 IN B1	0.991	MCP-ICP-MS	3	SE	G	0.437681	0.00893013	1.90893	0.00229103	1388.4	28.488	0.0193071	4.79165e-05	1.14602	0.00166839	1852.13	5.37595	1774.31	6.76465	146.779	1.6771	0.0874118	155.095	1773.1	5.16249	combined age used to produce SLIP
S1221	SILO F18 IN B2	0.991	MCP-ICP-MS	3	SE	G	0.497821	0.0100804	2.0921	0.0047283	1337.43	27.2147	0.0193017	5.83658e-05	1.14734	0.00230022	1849.46	6.76967	1771.42	7.98885	148.104	2.31222	0.0626747	111.023
U decay constants: 𝞴238 = 1.55125x10-10 (Jaffey et al., 1971) and 𝞴234 = 2.82206x10-6 (Cheng et al., 2013). Th decay constant: 𝞴230 = 9.1705x10-6 (Cheng et al., 2013).
* 𝞭234Uinitial was calculated based on 230Th age (T), i.e., 𝞭234Uinitial = 𝞭234Umeasured x e𝞴234xT.
** Corrected 230Th ages assume the initial 230Th/232Th atomic ratio of 4.4 ± 2.2 x10-6. Those are the values for a material at secular
equilibrium, with the bulk earth 232Th/238U value of 3.8. The errors are arbitrarily assumed to be 50%.
**B.P. stands for “Before Present” where the “Present” is defined as the year 1950 A.D.
*** These are the lab-reported uncorrected ages, which are relative to the year 2022 when the measurements were made.
**** Weighted mean and standard error of cores with replicate dates

## Sheet: U-series (published studies)
Lab ID	Unique sample ID	% calcite	Instrument	Decay cnsts	Th-U Spike Calib	234U/238U Calib	232Th	abs uncert	238U	abs uncert	230Th / 232Th	abs uncert	[230Th/238U]ACT	abs uncert	[234U/238U]ACT	abs uncert	230Th Age (yr BP)**	abs uncert	Initial δ234U *	abs uncert	230Th Age (yr BP)***		Reference	Notes
		%		[enter 1, 2, or 3 ]	[enter SE or G]	[enter SE or G]	ppb	± 2s	ppm	± 2s	atomic x 10-6	± 2s		± 2s		± 2s	(corrected)	± 2s	(corrected)	± 2s	(corrected, combined replicates)	± 2s
PNTN-A-F1	PNTN-A-F1	nd	MC-ICP-MS	3	nd	nd	2.811	0.056	2360	2	220	5	0.0159	0.0001	nd	nd	1427.5	22.8	144.9	1.3	1419.3	8.2	Wan et al. 2020
PNTN-A-F1	PNTN-A-F1	nd	MC-ICP-MS	3	nd	nd	2.784	0.056	2361	3	220	5	0.0157	0.0001	nd	nd	1411.1	22.8	145.7	1.6			Wan et al. 2020
PNTN-B-F1	PNTN-B-F1	nd	MC-ICP-MS	3	nd	nd	0.142	0.005	1978	3	4771	172	0.0208	0.0001	nd	nd	1932	9.3	146.7	1.8	1932	9.3	Wan et al. 2020
PNTN-B-F2	PNTN-B-F2	nd	MC-ICP-MS	3	nd	nd	0.186	0.008	2137	2	3647	152	0.0192	0.0001	nd	nd	1776.1	11.9	145.8	1.6	1776.1	11.9	Wan et al. 2020
PNTN-B-F3	PNTN-B-F3	nd	MC-ICP-MS	3	nd	nd	0.164	0.006	2457	4	4584	172	0.0186	0.0001	nd	nd	1714.3	9.2	144.2	1.8	1714.3	9.2	Wan et al. 2020
PNTN-C-F1	PNTN-C-F1	nd	MC-ICP-MS	3	nd	nd	0.123	0.006	2171	3	9131	431	0.0313	0.0001	nd	nd	2953.1	12.9	145.8	1.8	2953.1	12.9	Wan et al. 2020
PNTN-C-F2	PNTN-C-F2	nd	MC-ICP-MS	3	nd	nd	0.045	0.008	2267	3	20058	3333	0.0243	0.0001	nd	nd	2277	12.6	145	1.6	2277	12.6	Wan et al. 2020
PNTN-D-F1	PNTN-D-F1	nd	MC-ICP-MS	3	nd	nd	0.742	0.016	2052	2	1625	35	0.0356	0.0001	nd	nd	3366.8	15.8	147.4	1.5	3366.8	15.8	Wan et al. 2020
PNTN-D-F2	PNTN-D-F2	nd	MC-ICP-MS	3	nd	nd	2.452	0.049	2408	4	797	16	0.0492	0.0002	nd	nd	4705	25.5	144.6	1.6	4696.5	8.9	Wan et al. 2020
PNTN-D-F2	PNTN-D-F2	nd	MC-ICP-MS	3	nd	nd	2.376	0.048	2408	4	820	17	0.049	0.0002	nd	nd	4687.3	26.4	144.7	1.8			Wan et al. 2020

## Sheet: Radiocarbon
Unique sample ID	Laboratory code	Number of subsamples	Age (14C a BP)	Age uncertainty (14C a)	Bulk error (14C a)	δ13C (‰)	Assumed or measured	Isotopic fractionation correction (14C a)	Isotopic fractionation uncertainty (14C a)	Corrected age (14C a BP)	Corrected age uncertainty (14C a)	ΔR (14C a)	Reservoir age error (14C a)	Calibration software	Calibration curve	mean age (cal a BP)	Age 2σ + (cal a)	Age 2σ - (cal a)	Age 2σ Uncertainty + (cal a)	Age 2σ Uncertainty - (cal a)	Reference	Notes
1	2	3	4	5	6	7	8	9	10	11	12	13	14	15a	15b	16	16a	1b	17	18	19	20
GEY PS1 72cm	ANUA- 25708	1	1301	192	n/a	-25	assumed	n/a	n/a	1301	192	n/a	n/a	Oxcal 4.4	Intcal 20	1201	1581	791	380	410	Bird et al., 2010 (as in Mann et al., 2019; Chua et al., 2021)
LCK 4-1-4	ANUA- 25705	1	1879	191	n/a	-25	assumed	n/a	n/a	1879	191	n/a	n/a	Oxcal 4.4	Intcal 20	1825	2308	1395	483	430	Bird et al., 2007; 2010 (as in Mann et al., 2019; Chua et al., 2021)
LCK-1 0cm	ANUA- 22221	1	2397	191	n/a	-25	assumed	n/a	n/a	2397	191	n/a	n/a	Oxcal 4.4	Intcal 20	2449	2917	1947	468	502	Bird et al., 2007; 2010 (as in Mann et al., 2019; Chua et al., 2021)
SBU3-1-6	ANUA- 22730	1	2241	200	n/a	-25	assumed	n/a	n/a	2241	200	n/a	n/a	Oxcal 4.4	Intcal 20	2262	2748	1750	486	512	Bird et al., 2007; 2010 (as in Mann et al., 2019; Chua et al., 2021)
SEK-5	ANUA- 12053	1	1720	60	n/a	-25	assumed	n/a	n/a	1720	60	-235	104	Oxcal 4.4	Marine20	1360	1663	1067	303	293	Bird et al., 2007; 2010 (as in Mann et al., 2019; Chua et al., 2021)	13,14: deltaR from Chua et al., 2021
BETA 78268	BETA 78268	1	3530	80	100	-27	assumed	n/a	n/a	3530	128.062	n/a	n/a	Oxcal 4.4	Intcal 20	3823	4152	3481	329	342	Hesp et al. 1998 (as in Horton et al., 2005; Mann et al., 2019)
HA1	HA1	1	1390	30	100	nd	nd	n/a	n/a	1390	104.403	n/a	n/a	Oxcal 4.4	Intcal 20	1290	1518	1071	228	219	Kamaludin et al. 2016
HA2	HA2	1	960	30	100	nd	nd	n/a	n/a	960	104.403	n/a	n/a	Oxcal 4.4	Intcal 20	870	1067	677	197	193	Kamaludin et al. 2016
HA3	HA3	1	1050	30	100	nd	nd	n/a	n/a	1050	104.403	n/a	n/a	Oxcal 4.4	Intcal 20	964	1241	733	277	231	Kamaludin et al. 2016
HA2	Beta326371	1	910	30	n/a	-27.8	measured	n/a	n/a	910	30	n/a	n/a	Oxcal 4.4	Intcal 20	828	910	737	82	91	Tam et al. 2018 (as in Chua et al., 2021)
HA3	Beta326372	1	990	30	n/a	-28.5	measured	n/a	n/a	990	30	n/a	n/a	Oxcal 4.4	Intcal 20	877	957	794	80	83	Tam et al. 2018 (as in Chua et al., 2021)
HA11	Beta361381	1	1260	30	n/a	-27.2	measured	n/a	n/a	1260	30	n/a	n/a	Oxcal 4.4	Intcal 20	1204	1282	1077	78	127	Tam et al. 2018 (as in Chua et al., 2021)
HA9	Beta355842	1	1310	30	n/a	-28	measured	n/a	n/a	1310	30	n/a	n/a	Oxcal 4.4	Intcal 20	1234	1294	1176	60	58	Tam et al. 2018 (as in Chua et al., 2021)
HA1	Beta326370	1	1340	30	n/a	-28.2	measured	n/a	n/a	1340	30	n/a	n/a	Oxcal 4.4	Intcal 20	1254	1306	1176	52	78	Tam et al. 2018 (as in Chua et al., 2021)
HA12	Beta361382	1	1450	30	n/a	-28.4	measured	n/a	n/a	1450	30	n/a	n/a	Oxcal 4.4	Intcal 20	1336	1379	1299	43	37	Tam et al. 2018 (as in Chua et al., 2021)
HA18	Beta392418	1	2060	30	n/a	-29	measured	n/a	n/a	2060	30	n/a	n/a	Oxcal 4.4	Intcal 20	2016	2111	1933	95	83	Tam et al. 2018 (as in Chua et al., 2021)
HA4	Beta355839	1	1900	30	n/a	-28	measured	n/a	n/a	1900	30	n/a	n/a	Oxcal 4.4	Intcal 20	1805	1888	1725	83	80	Tam et al. 2018 (as in Chua et al., 2021)
HA8	Beta355841	1	1940	30	n/a	-27.8	measured	n/a	n/a	1940	30	n/a	n/a	Oxcal 4.4	Intcal 20	1861	1940	1746	79	115	Tam et al. 2018 (as in Chua et al., 2021)
HA22	Beta392419	1	1750	30	n/a	-28.3	measured	n/a	n/a	1750	30	n/a	n/a	Oxcal 4.4	Intcal 20	1640	1711	1558	71	82	Tam et al. 2018 (as in Chua et al., 2021)
HA10	Beta361380	1	2100	30	n/a	-27.6	measured	n/a	n/a	2100	30	n/a	n/a	Oxcal 4.4	Intcal 20	2065	2284	1991	219	74	Tam et al. 2018 (as in Chua et al., 2021)
HA7	Beta355840	1	2270	30	n/a	-31.6	measured	n/a	n/a	2270	30	n/a	n/a	Oxcal 4.4	Intcal 20	2259	2347	2157	88	102	Tam et al. 2018 (as in Chua et al., 2021)
B1	Beta515006	1	2510	30	n/a	-30.3	measured	n/a	n/a	2510	30	n/a	n/a	Oxcal 4.4	Intcal 20	2599	2732	2490	133	109	Zhang et al. 2021
B2-2	Beta515007	1	2550	30	n/a	-27.4	measured	n/a	n/a	2550	30	n/a	n/a	Oxcal 4.4	Intcal 20	2647	2750	2499	103	148	Zhang et al. 2021
B3	Beta473934	1	720	30	n/a	-29.6	measured	n/a	n/a	720	30	n/a	n/a	Oxcal 4.4	Intcal 20	661	720	567	59	94	Zhang et al. 2021	fine-fraction (10-63 microns) bulk organic matter; did not include bulk uncertainty as fine roots are removed during sample preparation
B4	Beta473935	1	2690	30	n/a	-29	measured	n/a	n/a	2690	30	n/a	n/a	Oxcal 4.4	Intcal 20	2798	2851	2752	53	46	Zhang et al. 2021	fine-fraction (10-63 microns) bulk organic matter; did not include bulk uncertainty as fine roots are removed during sample preparation
B6	Beta515009	1	3300	30	n/a	-29.9	measured	n/a	n/a	3300	30	n/a	n/a	Oxcal 4.4	Intcal 20	3517	3577	3451	60	66	Zhang et al. 2021
B7-1	Beta468359	1	3300	30	n/a	-29	measured	n/a	n/a	3300	30	n/a	n/a	Oxcal 4.4	Intcal 20	3517	3577	3451	60	66	Zhang et al. 2021	fine-fraction (10-63 microns) bulk organic matter; did not include bulk uncertainty as fine roots are removed during sample preparation
B9	Beta473938	1	2870	30	n/a	-29.2	measured	n/a	n/a	2870	30	n/a	n/a	Oxcal 4.4	Intcal 20	2995	3136	2878	141	117	Zhang et al. 2021	fine-fraction (10-63 microns) bulk organic matter; did not include bulk uncertainty as fine roots are removed during sample preparation
SRR-6573	SRR-6573	n/a	2435	50	100	n/a	n/a	n/a	n/a	2435	111.803	n/a	n/a	Oxcal 4.4	Intcal 20	2515	2758	2177	243	338	Horton et al. 2005 (as in Chua et al., 2021)
GaK-9563	GaK-9563	1	940	90	n/a	-2.5	assumed	366.541	406.706	1306.54	416.545	-155	38	Oxcal 4.4	Marine20	944	1786	112	842	832	Tjia et al. 1983 (as in Chua et al. 2021)	7-10: Assumed d13C of -2.5 +/- 0.5 (approx. range reported for Late Holocene fossil corals in Natuna; Wan et al., 2020) for isotopic fractionation correction; 13,14: deltaR from marine20 deltaR database
GaK-9559	GaK-9559	1	1900	90	n/a	-2.5	assumed	374.592	422.79	2274.59	432.263	-155	38	Oxcal 4.4	Marine20	1982	3040	971	1058	1011	Tjia et al. 1983 (as in Horton et al.2005; Chua et al. 2021)	7-10: Assumed d13C of -2 +/- 3 (approx. range reported for Late Holocene fossil corals in Thailand; Scheffers et al., 2012) for isotopic fractionation correction; 13,14: deltaR from marine20 deltaR database
GaK-9566	GaK-9566	1	2370	120	n/a	-2.5	assumed	374.592	422.79	2744.59	439.49	-155	38	Oxcal 4.4	Marine20	2526	3615	1459	1089	1067	Tjia et al. 1983 (as in Horton et al.2005; Chua et al. 2021)	7-10: Assumed d13C of -2 +/- 3 (approx. range reported for Late Holocene fossil corals in Thailand; Scheffers et al., 2012) for isotopic fractionation correction; 13,14: deltaR from marine20 deltaR database
GaK-9567	GaK-9567	1	2640	120	n/a	-2.5	assumed	374.592	422.79	3014.59	439.49	-155	38	Oxcal 4.4	Marine20	2858	3969	1762	1111	1096	Tjia et al. 1983 (as in Chua et al. 2021)	7-10: Assumed d13C of -2 +/- 3 (approx. range reported for Late Holocene fossil corals in Thailand; Scheffers et al., 2012) for isotopic fractionation correction; 13,14: deltaR from marine20 deltaR database
GaK-9565	GaK-9565	1	3160	170	n/a	-2.5	assumed	374.592	422.79	3534.59	455.688	-155	38	Oxcal 4.4	Marine20	3516	4702	2364	1186	1152	Tjia et al. 1983 (as in Horton et al.2005; Chua et al. 2021)	7-10: Assumed d13C of -2 +/- 3 (approx. range reported for Late Holocene fossil corals in Thailand; Scheffers et al., 2012) for isotopic fractionation correction; 13,14: deltaR from marine20 deltaR database
I-12233	I-12233	1	785	75	100	nd	nd	n/a	n/a	785	125	n/a	n/a	Oxcal 4.4	Intcal 20	740	932	542	192	198	Tjia et al. 1992	9-10: assumed that by 1992, labs would have incorporated correction for isotopic fractionation
I-9888	I-9888	1	865	80	n/a	nd	nd	n/a	n/a	865	80	-231.5	114.5	Oxcal 4.4	Marine20	516	808	234	292	282	Tjia et al. 1992 (as in Mann et al. 2019)	9-10: assumed that by 1992, labs would have incorporated correction for isotopic fractionation 13-14: largest range and uncertainty from the two nearest deltaR values reported in marine20 deltaR database (Southon, 2002; points 412 and 411))
I-9887	I-9887	1	2805	90	n/a	nd	nd	n/a	n/a	2805	90	-231.5	114.5	Oxcal 4.4	Marine20	2640	3056	2263	416	377	Tjia et al. 1992 (as in Mann et al. 2019)	9-10: assumed that by 1992, labs would have incorporated correction for isotopic fractionation assumed the "molluscs" are marine 13-14: largest range and uncertainty from the two nearest deltaR values reported in marine20 deltaR database (Southon, 2002; points 412 and 411))
Hv 7598	Hv 7598	n/a	1055	85	na	-27.6	measured	-42.8999	-26.8339	1012.1	89.1351	n/a	n/a	Oxcal 4.4	Intcal 20	914	1174	729	260	185	Geyh et al. 1979 (as in Mann et al. 2019; Chua et al. 2020)	9,10: unclear if sample had been corrected for isotopic fractionation as this was published in 1979; assumed d13C uncertainty of 1 for isotopic fractionation correction
Hv 7603	Hv 7603	n/a	1145	80	na	-27.3	measured	-37.9441	-21.8781	1107.06	82.9376	n/a	n/a	Oxcal 4.4	Intcal 20	1030	1260	799	230	231	Geyh et al. 1979 (as in Mann et al. 2019; Chua et al. 2020)	9,10: unclear if sample had been corrected for isotopic fractionation as this was published in 1979; assumed d13C uncertainty of 1 for isotopic fractionation correction
Hv 7588	Hv 7588	n/a	2130	155	100	-27.7	measured	-44.5522	-28.4862	2085.45	186.645	n/a	n/a	Oxcal 4.4	Intcal 20	2068	2692	1597	624	471	Geyh et al. 1979 (as in Mann et al. 2019; Chua et al. 2020)	9,10: unclear if sample had been corrected for isotopic fractionation as this was published in 1979; assumed d13C uncertainty of 1 for isotopic fractionation correction
GaK-3308	GaK-3308	1	2590	100	n/a	nd	nd	nd	nd	n/a	n/a	n/a	n/a	n/a	n/a	n/a	n/a	n/a	n/a	n/a	Tjia et al. 1972 (as in Mann et al. 2019)	unclear what was dated, as it was only described as "shells"; could not assume a d13C for isotopic fractionation correction
