# Supplementary material for: Late Holocene relative sea-level records from coral microatolls in Singapore
Source: Sci Rep. 2024 Jun 12;14:13458. doi: 10.1038/s41598-024-62937-9 (PMC11166974; doi:10.1038/s41598-024-62937-9)
Supplement: Supplementary file 3 — Supplementary Information 3. [file 41598_2024_62937_MOESM3_ESM.xlsx]

## Sheet: Diplo vs Porites
This is Supporting Document SI2 for the manuscript titled: Late Holocene relative sea-level records from coral microatolls at Sentosa, Singapore
Elevation of diplo relative to Porites weighted mean (m)	Coral	Site		n	Coral	max HLG/HLS variability on each coral (m)	𝜎i	xi	xi/𝜎i^2	1/𝜎i^2		weighted mean	std error of weighted mean (𝜎)	(xi-x_)^2/𝜎i^2	χ2	std error of weighted mean, corrected for over/under-dispersion (𝜎) - joint uncertainty (m)	overall uncertainty (m)	joint uncertainty (cm)	overall uncertainty (cm)
-0.0477955	SMK L4	SMK		1	SMK L4	0.1503	0.0545749	-0.113904	-38.243	335.748		-0.0913681	0.01254	0.170511	1.57153	0.0157202	0.0351514	1.57202	3.51514
-0.102495	SMK L4	SMK		2	KUSU L21	0.059	0.0240977	-0.100548	-173.149	1722.06				0.145114
-0.165395	SMK L4	SMK		3	KUSU L12	0.053	0.0273618	-0.0447479	-59.7701	1335.71				2.90309
-0.151595	SMK L4	SMK		4	KUSU L34	0.065	0.0366731	-0.155248	-115.433	743.54				3.03411
-0.0478955	SMK L4	SMK		5	KUSU L36	0.03	0.0212132	-0.0874979	-194.44	2222.22				0.0332862
-0.0361955	SMK L4	SMK
-0.0670955	SMK L4	SMK
-0.0915955	SMK L4	SMK
-0.143695	SMK L4	SMK
-0.157395	SMK L4	SMK
-0.169195	SMK L4	SMK			Summary for Diplo relative to weighted mean of Porites across Kusu and SMK
-0.186495	SMK L4	SMK			Mean (m)		-0.105354
-0.0997479	KUSU L21	KUSU			Weighted mean (m)		-0.0913681
-0.120748	KUSU L21	KUSU			Standard error of weighted mean, corrected for over/underdispersion (joint uncertainty) (m)		0.0157202
-0.120748	KUSU L21	KUSU			Standard error of weighted mean, corrected for over/underdispersion (overall uncertainty) (m)		0.0351514
-0.0997479	KUSU L21	KUSU			Standard deviation		0.0511771
-0.0617479	KUSU L21	KUSU
-0.0237479	KUSU L12	KUSU
-0.0647479	KUSU L12	KUSU
-0.0187479	KUSU L12	KUSU
-0.0717479	KUSU L12	KUSU
-0.124498	KUSU L34	KUSU
-0.122498	KUSU L34	KUSU
-0.187498	KUSU L34	KUSU
-0.186498	KUSU L34	KUSU
-0.0724979	KUSU L36	KUSU
-0.102498	KUSU L36	KUSU

## Sheet: Semakau
Elevation	Coral	Genus	Notes	Elevation of Diploastrea relative to weighted mean of Porites		n	Coral	𝜎i	xi	xi/𝜎i^2	1/𝜎i^2		Porites weighted mean	Porites std error of weighted mean (𝜎)	(xi-x_)^2/𝜎i^2	χ2	std error of weighted mean, corrected for over/under-dispersion (𝜎) - joint uncertainty (m)	overall uncertainty (m)	joint uncertainty (cm)	overall uncertainty (cm)
4.4956	SMK L12	Porites	HLG			1	L12	0.0245016	4.51255	7516.78	1665.75		4.4958	0.00442402	0.4676	26.482	0.0227663	0.0557658	2.27663	5.57658
4.5426	SMK L12	Porites	HLG			2	L14	0.00494975	4.4725	182551	40816.3				22.1502
4.5222	SMK L12	Porites	HLG			3	L15	0.0711338	4.54637	898.49	197.628				0.505589
4.4898	SMK L12	Porites	HLG			4	L7	0.0206915	4.54998	10627.4	2335.7				6.85753
4.448	SMK L4	Diploastrea	HLG	-0.0477955		5	L13	0.0211256	4.63912	10394.9	2240.7				46.0315
4.3933	SMK L4	Diploastrea	Western face; locally low HLG (high in u-shaped low)	-0.102495		6	L3	0.0161428	4.61702	17717.6	3837.46				56.3976
4.3304	SMK L4	Diploastrea	Western face; locally low HLG (low in u-shaped low)	-0.165395
4.3442	SMK L4	Diploastrea	Western face; locally low HLG (high in u-shaped low)	-0.151595
4.4479	SMK L4	Diploastrea	Western face; HLG on higher part	-0.0478955
4.4596	SMK L4	Diploastrea	Western face; HLG on higher part	-0.0361955
4.4287	SMK L4	Diploastrea	Northwest; HLG sloping down	-0.0670955
4.4042	SMK L4	Diploastrea	Northwest; HLG sloping down	-0.0915955
4.3521	SMK L4	Diploastrea	Northwest; bottom of sloping down HLG (marks the end of the West-to-North continuous living stretch)	-0.143695
4.3384	SMK L4	Diploastrea	HLG (start of northern living part)	-0.157395
4.3266	SMK L4	Diploastrea	HLG (still on northern face, moving from North to East)	-0.169195
4.3093	SMK L4	Diploastrea	HLG (last point on the northern living stretch)	-0.186495
4.476	SMK L14	Porites	HLG
4.469	SMK L14	Porites	HLG
4.4817	SMK L15	Porites	HLG				Summary for SMK Porites HLG (excluding L39, likely ponded)
4.4934	SMK L15	Porites	HLG				Mean (m)	4.56327
4.5597	SMK L7	Porites	HLG (West face)				Weighted mean (m)	4.4958
4.537	SMK L7	Porites	HLG (West face)				Standard error of weighted mean, corrected for over/underdispersion (joint uncertainty) (m)	0.0227663
4.5809	SMK L7	Porites	HLG (Southwest face)				Standard error of weighted mean, corrected for over/underdispersion (overall uncertainty) (m)	0.0557658
							Standard deviation	0.0618673
4.5287	SMK L7	Porites	HLG (South face)
4.5436	SMK L7	Porites	HLG (Southeast face)				Summary for SMK Diplo
4.635	SMK L13	Porites	HLG (East face)				Mean (m)	4.38189
4.6612	SMK L13	Porites	HLG (Southeast face)				Standard deviation	0.0545749
4.6485	SMK L13	Porites	HLG (South face)
4.6118	SMK L13	Porites	HLG (West face)
4.5956	SMK L3	Porites	Possibly tilted coral; HLG (East face; lowest)
4.6144	SMK L3	Porites	Possibly tilted coral; HLG (Southeast face)
4.6327	SMK L3	Porites	Possibly tilted coral; HLG (Southwest face)
4.6254	SMK L3	Porites	Possibly tilted coral; HLG (Northwest face)
4.6304	SMK L15	Porites	Possibly tilted coral; HLG
4.58	SMK L15	Porites	Possibly tilted coral; HLG
4.776	SMK L39	Porites	HLG (Southwest face)
4.7777	SMK L39	Porites	HLG (Southwest face)
4.7747	SMK L39	Porites	HLG (Northwest face)
4.7746	SMK L39	Porites	HLG (North face)
4.7673	SMK L39	Porites	HLG (Northeast face)
4.7784	SMK L39	Porites	HLG (East face)
4.4956
4.5426
4.5222
4.4898

## Sheet: Kusu
Elevation	Coral	Genus	Notes	Elevation of Diploastrea relative to weighted mean of Porites		n	Coral	𝜎i	xi	xi/𝜎i^2	1/𝜎i^2		Porites weighted mean	Porites std error of weighted mean (𝜎)	(xi-x_)^2/𝜎i^2	χ2	std error of weighted mean, corrected for over/under-dispersion (𝜎) - joint uncertainty (m)	overall uncertainty (m)	joint uncertainty (cm)	overall uncertainty (cm)
46.4448	KUSU L21	Diploastrea	HLG	-0.0997479		1	KUSU L30	0.0186615	46.5591	133694	2871.5		46.5446	0.00166014	0.603907	69.359	0.013826	0.0414779	1.3826	4.14779
46.4238	KUSU L21	Diploastrea	HLG	-0.120748		2	KUSU L13	0.0446645	46.4661	23292.2	501.274				3.08881
46.4238	KUSU L21	Diploastrea	HLG	-0.120748		3	KUSU L27	0.0514134	46.4828	17584.9	378.31				1.44242
46.4448	KUSU L21	Diploastrea	HLG	-0.0997479		4	KUSU L29	0.0591157	46.4388	13288.5	286.15				3.19991
46.4828	KUSU L21	Diploastrea	HLG	-0.0617479		5	KUSU L26	0.0486107	46.4063	19638.7	423.191				8.08823
46.5208	KUSU L12	Diploastrea	HLS	-0.0237479		6	KUSU L28	0.0204042	46.4995	111688	2401.92				4.88147
46.4798	KUSU L12	Diploastrea	HLS	-0.0647479		7	KUSU L31	0.00282843	46.4928	5.8116e+06	125000				334.731
46.5258	KUSU L12	Diploastrea	HLS	-0.0187479		8	KUSU L32	0.0106888	46.5976	407856	8752.74				24.5884
46.4728	KUSU L12	Diploastrea	HLS	-0.0717479		9	KUSU L37	0.00212132	46.5726	1.03495e+07	222222				174.248
46.4201	KUSU L34	Diploastrea	HLS	-0.124498
46.4221	KUSU L34	Diploastrea	HLS	-0.122498
46.3571	KUSU L34	Diploastrea	HLS	-0.187498
46.3581	KUSU L34	Diploastrea	HLS	-0.186498
46.4721	KUSU L36	Diploastrea	HLS	-0.0724979		n	Coral	𝜎i	xi	xi/𝜎i^2	1/𝜎i^2		Diploastrea weighted mean	Diploastrea std error of weighted mean (𝜎)	(xi-x_)^2/𝜎i^2	χ2	std error of weighted mean, corrected for over/under-dispersion (𝜎) - joint uncertainty (m)	overall uncertainty (m)	joint uncertainty (cm)	overall uncertainty (cm)
46.4421	KUSU L36	Diploastrea	HLS	-0.102498		1	KUSU L21	0.0240977	46.444	79979.3	1722.06		46.4544	0.0128847	17.4098	18.3394	0.0551781	0.110356	5.51781	11.0356
46.5711	KUSU L37	Porites	HLS	0.0265021		2	KUSU L12	0.0273618	46.4998	62110.2	1335.71				2.67459
46.5741	KUSU L37	Porites	HLS	0.0295021		3	KUSU L34	0.0366731	46.3893	34492.3	743.54				17.9207
46.5818	KUSU L30	Porites	HLG			4	KUSU L36	0.0212132	46.4571	103238	2222.22				17.0131
46.5668	KUSU L30	Porites	HLG
46.5448	KUSU L30	Porites	HLG
46.5428	KUSU L30	Porites	HLG
46.4938	KUSU L13	Porites	HLS
46.4918	KUSU L13	Porites	HLS
46.3998	KUSU L13	Porites	HLS				Summary for Kusu Porites HLG
46.4788	KUSU L13	Porites	HLS				Mean (m)	46.4926
46.5168	KUSU L27	Porites	HLS				Weighted mean (m)	46.5446
46.4488	KUSU L27	Porites	HLS				Standard error of weighted mean, corrected for over/underdispersion (joint uncertainty) (m)	0.013826
46.4298	KUSU L27	Porites	HLS				Standard error of weighted mean, corrected for over/underdispersion (overall uncertainty) (m)	0.0414779
							Standard deviation	0.0707486
46.5358	KUSU L27	Porites	HLS
46.4778	KUSU L29	Porites	HLS				Summary for Kusu Diplo
46.4918	KUSU L29	Porites	HLS				Mean (m)	46.4609
46.3618	KUSU L29	Porites	HLS				Weighted mean (m)	46.4544
46.4238	KUSU L29	Porites	HLS				Standard error of weighted mean, corrected for over/underdispersion (joint uncertainty) (m)	0.0551781
46.4608	KUSU L26	Porites	HLS				Standard error of weighted mean, corrected for over/underdispersion (overall uncertainty) (m)	0.110356
46.3438	KUSU L26	Porites	HLS				Standard deviation	0.0622526
46.4008	KUSU L26	Porites	HLS
46.4198	KUSU L26	Porites	HLS
46.4818	KUSU L28	Porites	HLS
46.4948	KUSU L28	Porites	HLS
46.5218	KUSU L28	Porites	HLS
46.4948	KUSU L31	Porites	HLS
46.4908	KUSU L31	Porites	HLS
46.5968	KUSU L32	Porites	HLG
46.6038	KUSU L32	Porites	HLG
46.6068	KUSU L32	Porites	HLG
46.5828	KUSU L32	Porites	HLG
Pre-July HLG
46.4201	L34	Diploastrea	Pre HGL
46.4131	L34	Diploastrea	Pre HGL
46.4751	L36	Diploastrea	Pre July HLG
46.4481	L36	Diploastrea	Pre July HLG
46.5771	L37	Porites	Pre July HLG
46.5871	L37	Porites	Pre July HLG
46.4978	L13	Porites	Pre July 22 HLG North East
46.4748	L13	Porites	Pre July 22 HLG South East
46.5128	L13	Porites	Pre July 22 HLG South West
46.5128	L27	Porites	Pre July HLG (Clockwise from North)
46.5008	L27	Porites	Pre July HLG (Clockwise from North)
46.5248	L27	Porites	Pre July HLG (Clockwise from North)
46.5508	L27	Porites	Pre July HLG (Clockwise from North)
46.5188	L29	Porites	Pre July HLG North
46.4788	L29	Porites	Pre July HLG West
46.4668	L29	Porites	Pre July HLG South
46.5408	L29	Porites	Pre July HLG East
46.4558	L26	Porites	Pre July HLG North
46.4938	L26	Porites	Pre July HLG East
46.4988	L26	Porites	Pre July HLG South
46.4968	L26	Porites	Pre July HLG West
46.5638	L28	Porites	Pre July HLG North
46.5648	L28	Porites	Pre July HLG East
46.5548	L28	Porites	Pre July HLG West
46.5088	L31	Porites	Pre July HLG West Patch
46.4978	L31	Porites	Pre July HLG East Patch
46.5348	L12	Diploastrea	pre-Jul22 HLG
46.5328	L12	Diploastrea	pre-Jul22 HLG
46.5158	L12	Diploastrea	pre-Jul22 HLG
46.5088	L12	Diploastrea	pre-Jul22 HLG
46.5208	L12	Diploastrea	HLS
46.4798	L12	Diploastrea	HLS
46.5258	L12	Diploastrea	HLS
46.4728	L12	Diploastrea	HLS
Pre-July HLG vs HLG/HLS
Coral	Mean difference (cm)	Max difference (cm)	Half the max difference (cm)
L34	2.725	6.3	3.15
L36	0.45	3.3	1.65
L37	0.95	1.6	0.8
L13	2.90833	11.3	5.65
L27	3.95	12.1	6.05
L29	6.25	17.9	8.95
L26	8	15.5	7.75
L28	6.16667	8.3	4.15
L31	1.05	1.8	0.9
L12	2.325	6.2	3.1
