# Supplementary material for: Late Holocene relative sea-level records from coral microatolls in Singapore
Source: Sci Rep. 2024 Jun 12;14:13458. doi: 10.1038/s41598-024-62937-9 (PMC11166974; doi:10.1038/s41598-024-62937-9)
Supplement: Supplementary file 4 — Supplementary Information 4. [file 41598_2024_62937_MOESM4_ESM.xlsx]

## Sheet: levelling to SHD
SLA	4.923	m
Point Name	Back Sight (BS)	Fore Sight (FS)	HI	RL	BS Distance	FS Distance	TL Distance	Ground TL Distance	Error Calculation			Adjustment Level	Remark
SLA	2.0804		7.0034	4.923	12.607				E-1	E-2	E-3
TP1	2.1025	1.4353	7.6706	5.5681	15.189	2.982	15.589	351.758	-0.0006	-2.65904e-05	-2.65904e-05	5.56807
TP2	2.0826	1.3768	8.3764	6.2938	36.568	14.938	30.127	351.758	-0.0006	-5.13882e-05	-7.79786e-05	6.29372
11	3.4347	3.8221	7.989	4.5543	14.072	90.122	126.69	351.758	-0.0006	-0.000216097	-0.000294076	4.55401
TB4	1.66	1.2851	8.3639	6.7039	77.485	5.536	19.608	351.758	-0.0006	-3.34457e-05	-0.000327522	6.70357
TP5	1.3685	2.0704	7.662	6.2935	14.947	36.55	114.035	351.758	-0.0006	-0.000194512	-0.000522033	6.29298
TP6	1.4353	2.0933	7.004	5.5687	2.978	15.177	30.124	351.758	-0.0006	-5.13831e-05	-0.000573416	5.56813
SLA		2.0804	4.9236	4.9236		12.607	15.585	351.758	-0.0006	-2.65836e-05	-0.0006	4.923
			Error (E-1)	-0.0006						Result		0	OK
										4.55401		4.55401	m
												14.941	Ft
Point Name	Back Sight (BS)	Fore Sight (FS)	HI	RL	BS Distance	FS Distance	TL Distance	Ground TL Distance	Error Calculation			Adjustment Level	Remark
11	1.4648		6.01881	4.55401	4.86				E-1	E-2	E-3
10	0.7606	2.8834	3.89601	3.13541	32.739	79.624	84.484	524.413	0.0002	3.22204e-05	3.22204e-05	3.13544
6B	3.9004	3.9004	3.89601	-0.00439408	64.852	64.852	97.591	524.413	0.0002	3.72191e-05	6.94395e-05	-0.00432464
5B	4.7169	4.7169	3.89601	-0.820894	70.238	70.238	135.09	524.413	0.0002	5.15205e-05	0.00012096	-0.820773
TP1	1.5886	1.0789	4.40571	2.81711	4.768	3.485	73.723	524.413	0.0002	2.81164e-05	0.000149076	2.81726
9	0.3452	0.3452	4.40571	4.06051	5.121	5.121	9.889	524.413	0.0002	3.77145e-06	0.000152848	4.06066
10	2.9245	1.2701	6.06011	3.13561	79.26	34.776	39.897	524.413	0.0002	1.52159e-05	0.000168064	3.13577
11		1.5063	4.55381	4.55381		4.479	83.739	524.413	0.0002	3.19363e-05	0.0002	4.55401
			Error (E-1)	0.0002						Result		0	OK
				0.632456	mm
			Backsight	Digital level (m SHD)	TS (m local datum)	SHD shift
			6B	-0.00439408	50.0774	50.0818
			5B	-0.820894	49.2614	50.0823
			9	4.06051	54.1454	50.0849
			10	3.13551	53.2184	50.0829
			Average SHD Shift			50.083

## Sheet: 7Mar22 Total Station Survey
Total station master survey values from rotation 37 & 38 (TS elevations here and digital levelling were done on the same day - 7 March 2022)						SHD shift	50.083
Point ID	Northing (m)	Easting (m)	Elevation (m)	Elevation (m SHD)	Type	Description
15002	5068.18	309.611	49.2614	-0.821569	BS	BS5B
15003	5044.87	302.637	50.0774	-0.00556908	BS	BS6B
15005	5011.37	358.86	54.1454	4.06243	BS	BS9
15006	5011.37	358.857	54.1454	4.06243	BS	BS9
15007	5010.99	394.179	53.2184	3.13543	BS	BS10
